# Supplementary material for: Transposon mutagenesis screen in mice identifies TM9SF2 as a novel colorectal cancer oncogene
Source: Sci Rep. 2018 Oct 17;8:15327. doi: 10.1038/s41598-018-33527-3 (PMC6193042; doi:10.1038/s41598-018-33527-3)
Supplement: Supplementary file 2 — Supplementary Data [file 41598_2018_33527_MOESM2_ESM.xlsx]

## Sheet: Table 1 GSEA data
Table 1: Genesets enriched in parental HT-29 cells compared to HT-29 TM9SF2 knockout cells
Geneset	NES	p-value	FDR q-val
Hallmark_G2M CHECKPOINT	1.25	0	0.215
Hallmark_MYC TARGETS V1	1.26	0	0.246
Hallmark_Oxidative Phosphorylation	1.3	0.0063	0.252

## Sheet: Table S1 Primers Used
Table S1: Primers used throughout study
No.	Primer Name	Sequence (5' to 3')	Explanation
1	sgTM9SF2 CRISPR1 F	CACCGTAGAAAGCGCCGCTCCGGCG	CRISPR1 Forward oligo
2	sgTM9SF2 CRISPR1 R	AAACCGCCGGAGCGGCGCTTTCTAC	CRISPR1 Reverse oligo
3	sgTM9SF2 CRISPR2 F	CACCGCGCAGAAGTTGACGGGCGCC	CRISPR2 Forward oligo
4	sgTM9SF2 CRISPR2 R	AAACGGCGCCCGTCAACTTCTGCGC	CRISP2 Reverse oligo
5	sgTM9SF2 CRISPR6 F	CACCGATCAGCGCTCCTCGGTTGGC	CRISP6 Forward oligo
6	sgTM9SF2 CRISPR6 R	AAACGCCAACCGAGGAGCGCTGATC	CRISP6 Reverse oligo
7	CRC1	CCCGAAACAACTATCATGAGC	Forward primer flanking CRISPR 1 and 2 cut site
8	CRC2	TGCGTCCTCCAGAAACTACC	Reverse primer flanking CRISPR 1 and 2 cut site
9	CRC3	CATGGTTTTGCGTGAAGTTG	Reverse primer flanking CRISPR 6 cut site
10	CRC4	AAGAGGGAGGGGATAGTGGA	Forward primer flanking CRISPR 6 cut site
11	CRC036	CAGAGAAAGCTGAAGACAAACAAA	Forward primer for TM9SF2 qRT-PCR experiment
12	CRC038	CAGAACCTCTGACCATCTTCAA	Reverse primer for TM9SF2 qRT-PCR experiment
13	CRC079	TATTGAGGCTGCTGAGGCAC	Forward primer for ELF qRT-PCR experiment
14	CRC080	CCTGCTGTGTTTCCATCACTTC	Reverse primer for ELF qRT-PCR experiment
15	TS hACTB ex5-6	CATTGCCGACAGGATGCAGAAG	Reverse housekeeping gene primer for qRT-PCR
16	TS hACTB ex5-6	GATCCACACGGAGTACTTGCGCT	Forward housekeeping gene primer for qRT-PCR
17	CRChip 1	GGCCGGCTTCCTTTATCTCT	Forward TM9SF2 qPCR primer used after ELF1 ChIP
18	CRChip 2	TCGGGGAAAGGGCAATCAAA	Reverse TM9SF2 qPCR primer used after ELF1 ChIP
19	CRChip 7	TCCCTCCCGGAAACTCCTC	Forward TM9SF2 qPCR primer used after ELF1 ChIP
20	CRChip 8	CAACAGAAACCGAAGCGGAC	Reverse TM9SF2 qPCR primer used after ELF1 ChIP

## Sheet: Table S2 CCGD
Table S2: Insertional mutagenesis studies identifying TM9SF2 as a candidate cancer gene1
Study	PubMed ID	Predicted Effect	CIS Address2	Cancer Type
Bard-Chapeau 2014-01	24316982	Not Determined	14:122107081-122159603	Liver Cancer
Kodama 2016-01	27178121	Not Determined	14:122107038-122159604	Liver Cancer
Morris 2016-01	27790711	Not Determined	14:122108778-122160778	Colorectal Cancer
Perez Mancera 2012-01	22699621	Not Determined	14:122130850-122130850	Pancreatic Cancer
Perez Mancera 2012-02	22699621	Not Determined	14:122130686-122130686	Pancreatic Cancer
Rangel 2016-01	27849608	Not Determined	14:122107038-122159604	Breast Cancer
Starr 2009-01	19251594	Loss	14:122086303-122194129	Colorectal Cancer
Takeda 2016-01	27006499	Not Determined	14:122107038-122159604	Gastric Cancer
1Downloaded from CCGD database (http://ccgd-starrlab.oit.umn.edu/search.php)
2CIS address: Chromosome: start coordinate - end coordinate

## Sheet: Table S3 SBCDDB
Table S3: Insertional Mutageneis Studies from SBCDDB in which TM9SF2 is considered a Progression Driver gene.
Organ	Dataset	Study	Expected Insertions	Observed Insertions	Total Tumors	Corrected p-value
Liver	HCC-HBV	A liver tumor model consisting of tumors with and without HBV. Contains unpublished T2Onc3 data.	2.2	46	356	1.02e-24
Liver	HCC-noHBV	A liver tumor model consisting of tumors with and without HBV. Contains unpublished T2Onc3 data.	2.3	17	146	7.62e-08
Intestine	INT-Kras	A cohort of an intestinal cancer model consisting of tumors with a Kras G12D allele.	13.1	13	173	1.68e-05
Stomach	GAS	A gastric cancer model consisting of tumors with a Smad4 KO allele.	2.8	8	66	5.8e-05
Pancreas	PDAC	A pancreatic ductal adenocarcinoma model using a Pdx1-cre model consisting of tumors with Kras G12D or Kras wild-type alleles. Draws on data from two studies.	2.4	11	172	0.00158
Intestine	INT-Trp53	A cohort of an intestinal cancer model consisting of tumors with a Trp53 R172H allele.	1.4	7	55	0.00405

## Sheet: Table S4 COSMIC CNA
Table S4: TM9SF2 expression in TCGA patient samples*
Sample	Gene	Expression	Expr Level (Z-Score)	CN Type	Minor Allele	Copy Number	CN Segment Posn.	Average Ploidy	Study	CNV Id
TCGA-F5-6812-01	TM9SF2	normal	1.614	gain	1	5	13:74661601..114342922	2.06356	375	4318260
TCGA-AG-3885-01	TM9SF2	normal	0.187	gain	4	9	13:93747673..114342922	3.43209	375	4381707
TCGA-CM-6678-01	TM9SF2	normal	0.885	gain	2	5	13:18452809..114342922	2.60967	376	4438174
TCGA-CM-5344-01	TM9SF2	normal	-0.196	gain	2	5	13:49605931..105143176	2.66323	376	4594920
TCGA-DY-A1DF-01	TM9SF2	normal	-0.614	gain	4	11	13:99259991..114342922	3.48404	375	4640579
TCGA-F5-6863-01	TM9SF2	normal	-0.857	gain	5	10	13:94156056..114342922	4.7137	375	4849101
TCGA-G4-6320-01	TM9SF2	normal	-1.141	gain	0	7	13:79874399..114342922	2.41079	376	5098985
TCGA-AY-4070-01	TM9SF2	normal	1.694	gain	2	10	13:80182218..100272790	4.59133	376	5538643
TCGA-AA-3667-01	TM9SF2	normal	-0.855	gain	2	9	13:23064056..114342922	4.47581	376	5595139
TCGA-CK-5914-01	TM9SF2	over	5.216	gain	5	10	13:98375181..104189150	4.62321	376	4142594
TCGA-AA-3524-01	TM9SF2	over	2.602	gain	1	5	13:65988706..108498691	2.11014	376	4164216
TCGA-EI-6881-01	TM9SF2	over	6.522	gain	0	10	13:32699829..106111199	3.68167	375	4204715
TCGA-AA-A00D-01	TM9SF2	over	3.161	gain	2	5	13:94317542..103451805	2.21372	376	4234880
TCGA-AG-4022-01	TM9SF2	over	5.793	gain	7	14	13:22208770..114342922	5.05011	375	4301785
TCGA-AA-3975-01	TM9SF2	over	2.78	gain	1	5	13:53964704..108885515	2.21168	376	4319385
TCGA-AA-3693-01	TM9SF2	over	6.058	gain	2	5	13:98782884..114342922	2.1851	376	4360427
TCGA-AG-3893-01	TM9SF2	over	3.145	gain	1	5	13:96468389..110493662	2.27098	375	4364679
TCGA-AA-3972-01	TM9SF2	over	6.523	gain	2	11	13:70564213..114342922	3.77661	376	4423717
TCGA-AG-3609-01	TM9SF2	over	3.239	gain	6	12	13:65468489..114342922	5.68495	375	4450557
TCGA-DM-A1D0-01	TM9SF2	over	2.947	gain	1	5	13:93459496..109902518	2.07069	376	4494013
TCGA-AG-A00C-01	TM9SF2	over	3.753	gain	1	5	13:76391288..101681564	2.07938	375	4542406
TCGA-NH-A6GB-01	TM9SF2	over	7.023	gain	2	12	13:55310215..105931095	4.67122	376	4554347
TCGA-AG-A014-01	TM9SF2	over	2.338	gain	2	11	13:93753205..101145745	4.56038	375	4557236
TCGA-A6-A5ZU-01	TM9SF2	over	8.517	gain	4	11	13:78779611..104100596	4.2582	376	4577510
TCGA-D5-6534-01	TM9SF2	over	5.49	gain	2	12	13:73488121..114342922	4.1404	376	4665829
TCGA-CI-6623-01	TM9SF2	over	7.126	gain	4	9	13:98115413..110165755	3.70073	375	4683104
TCGA-CM-5864-01	TM9SF2	over	2.517	gain	4	9	13:18452809..114342922	4.48989	376	4704841
TCGA-NH-A50T-01	TM9SF2	over	3.326	gain	2	9	13:18452809..114342922	4.17345	376	4722239
TCGA-A6-2681-01	TM9SF2	over	2.53	gain	4	9	13:95274331..114342922	3.79613	376	4740335
TCGA-AZ-6606-01	TM9SF2	over	8.007	gain	2	13	13:88198842..114342922	4.67375	376	4820672
TCGA-G4-6294-01	TM9SF2	over	7.482	gain	1	7	13:92670481..114342922	2.2742	376	4822351
TCGA-G5-6572-01	TM9SF2	over	5.121	gain	1	5	13:62705824..108767725	2.20017	375	4832971
TCGA-F5-6571-01	TM9SF2	over	7.732	gain	1	6	13:93576493..104066771	1.98328	375	4861290
TCGA-EI-6884-01	TM9SF2	over	4.369	gain	3	6	13:89409247..114342922	2.35034	375	4897158
TCGA-G4-6306-01	TM9SF2	over	3.146	gain	1	5	13:18452809..114342922	2.38775	376	4899905
TCGA-D5-6932-01	TM9SF2	over	5.832	gain	2	11	13:37514193..114342922	3.61764	376	4922097
TCGA-EI-6509-01	TM9SF2	over	10.565	gain	2	12	13:97993168..104500850	4.1352	375	4969503
TCGA-A6-6652-01	TM9SF2	over	4.131	gain	2	5	13:18452809..114342922	2.33124	376	4988311
TCGA-AA-A02E-01	TM9SF2	over	3.745	gain	1	9	13:25028681..114342922	4.13489	376	4996183
TCGA-A6-6649-01	TM9SF2	over	4.111	gain	6	13	13:88281814..104622413	5.07801	376	5013916
TCGA-AG-4005-01	TM9SF2	over	7.34	gain	5	11	13:74008955..114342922	3.16119	375	5070125
TCGA-AA-3814-01	TM9SF2	over	2.217	gain	2	5	13:19028399..114342922	2.60737	376	5078989
TCGA-A6-6782-01	TM9SF2	over	4.239	gain	2	10	13:85770442..114342922	4.48475	376	5120607
TCGA-CL-5917-01	TM9SF2	over	5.729	gain	2	5	13:18452809..114342922	2.64477	375	5135973
TCGA-DM-A28E-01	TM9SF2	over	6.871	gain	2	5	13:31201974..108704165	2.13252	376	5139049
TCGA-AA-3681-01	TM9SF2	over	2.796	gain	1	5	13:93629239..113599142	2.29624	376	5149174
TCGA-G5-6233-01	TM9SF2	over	3.309	gain	1	5	13:70568082..114342922	1.68355	375	5157195
TCGA-A6-5662-01	TM9SF2	over	13.024	gain	3	6	13:18452809..114342922	2.00599	376	5178812
TCGA-A6-6142-01	TM9SF2	over	7.068	gain	0	12	13:95701738..114342922	4.93418	376	5245057
TCGA-CK-4947-01	TM9SF2	over	8.742	gain	1	5	13:71706134..105516602	2.16671	376	5393857
TCGA-AA-3561-01	TM9SF2	over	3.223	gain	2	10	13:85258311..114342922	4.12936	376	5435317
TCGA-CM-5862-01	TM9SF2	over	17.719	gain	4	9	13:98599646..101315139	2.7344	376	5454175
TCGA-D5-6532-01	TM9SF2	over	5.601	gain	2	5	13:81920122..110002795	2.0847	376	5459113
TCGA-AA-3549-01	TM9SF2	over	6.128	gain	0	6	13:18452809..114342922	1.99648	376	5462942
TCGA-A6-2674-01	TM9SF2	over	4.097	gain	2	5	13:98717759..103626329	2.66693	376	5501778
TCGA-G4-6297-01	TM9SF2	over	8.426	gain	3	6	13:18452809..114342922	1.93922	376	5514345
TCGA-AA-A00F-01	TM9SF2	over	2.498	gain	2	9	13:93733108..114342922	3.05911	376	5571088
TCGA-F5-6464-01	TM9SF2	over	2.019	gain	4	9	13:67892751..114342922	5.22712	375	5601166
TCGA-AG-A01L-01	TM9SF2	over	3.684	gain	5	11	13:94089914..102621699	3.96506	375	5827572
TCGA-A6-3810-01	TM9SF2	over	6.179	gain	2	9	13:69797314..114342922	3.05071	376	5892839
TCGA-AG-A00Y-01	TM9SF2	over	3.901	gain	1	5	13:83233107..114342922	1.99972	375	5900115
TCGA-AA-3521-01	TM9SF2	over	6.455	gain	2	12	13:58330179..110455590	3.66106	376	5913633
TCGA-CI-6622-01	TM9SF2	over	3.717	gain	2	5	13:77914949..108569263	2.04462	375	5923489
TCGA-AA-3846-01	TM9SF2	over	2.881				:..	3.28142	376
TCGA-CM-4752-01	TM9SF2	over	2.264				:..	3.57875	376
TCGA-CM-5860-01	TM9SF2	over	5.841				:..	3.56931	376
TCGA-CM-6171-01	TM9SF2	over	3.254				:..	2.07547	376
TCGA-AG-3578-01	TM9SF2	over	2.016				:..	3.61898	375
TCGA-A6-2670-01	TM9SF2	over	2.277				:..	3.12277	376
TCGA-AZ-6600-01	TM9SF2	over	2.321				:..	3.08823	376
TCGA-5M-AATE-01	TM9SF2	over	2.453				:..	3.30777	376
TCGA-AG-3725-01	TM9SF2	over	4.92				:..	3.39698	375
TCGA-CA-5796-01	TM9SF2	over	2.705				:..	2.08366	376
TCGA-A6-5666-01	TM9SF2	over	2.729				:..	4.19139	376
TCGA-NH-A8F7-06	TM9SF2	over	5.012				:..		376
TCGA-D5-5541-01	TM9SF2	over	2.296				:..	5.03357	376
TCGA-AA-A01D-01	TM9SF2	over	4.286				:..	1.92846	376
TCGA-D5-5539-01	TM9SF2	over	4.151				:..	3.62212	376
TCGA-F4-6854-01	TM9SF2	over	2.154				:..	2.01487	376
TCGA-D5-6898-01	TM9SF2	over	3.124				:..	3.37535	376
TCGA-A6-2678-01	TM9SF2	over	3.687				:..	1.84132	376
TCGA-AF-3911-01	TM9SF2	over	3.896				:..	3.21664	375
TCGA-AG-3999-01	TM9SF2	over	4.001				:..	3.15202	375
TCGA-AA-A02W-01	TM9SF2	over	2.008				:..	2.93894	376
TCGA-CM-6172-01	TM9SF2	over	3.948				:..	3.74859	376
TCGA-AA-3562-01	TM9SF2	over	2.132				:..	3.5236	376
TCGA-AA-3968-01	TM9SF2	over	2.945				:..	2.84925	376
TCGA-CM-6161-01	TM9SF2	over	3.585				:..	4.89223	376
TCGA-A6-6648-01	TM9SF2	over	3.76				:..	3.11842	376
TCGA-AG-3593-01	TM9SF2	over	2.106				:..	3.6204	375
TCGA-AA-3534-01	TM9SF2	over	2.14				:..	2.42818	376
TCGA-AG-3611-01	TM9SF2	over	2.705				:..	3.81881	375
TCGA-AA-3973-01	TM9SF2	over	3.868				:..	2.04533	376
TCGA-AY-5543-01	TM9SF2	over	3.334				:..	1.96403	376
TCGA-CM-6163-01	TM9SF2	over	4.366				:..	3.32145	376
TCGA-CM-6168-01	TM9SF2	over	2.159				:..	2.13962	376
TCGA-DC-6156-01	TM9SF2	over	3.656				:..	3.83182	375
TCGA-AA-3872-01	TM9SF2	over	2.347				:..	2.73285	376
TCGA-AZ-6603-01	TM9SF2	over	4.364				:..	3.96656	376
TCGA-AG-3601-01	TM9SF2	over	2.847				:..	3.3034	375
TCGA-AG-4001-01	TM9SF2	over	2.246				:..	4.2816	375
TCGA-AG-A015-01	TM9SF2	over	3.583				:..	2.40555	375
TCGA-DM-A285-01	TM9SF2	over	3.344				:..		376
TCGA-AY-A8YK-01	TM9SF2	over	3.572				:..	3.71384	376
TCGA-AF-4110-01	TM9SF2	over	4.101				:..	3.6654	375
TCGA-DC-6157-01	TM9SF2	over	3.099				:..	3.48299	375
TCGA-AA-3688-01	TM9SF2	over	2.386				:..	4.15971	376
TCGA-CK-5912-01	TM9SF2	over	6.429				:..	3.88633	376
TCGA-G4-6321-01	TM9SF2	over	2.777				:..	1.99989	376
TCGA-AF-6136-01	TM9SF2	over	4.831				:..	3.17818	375
TCGA-CK-6748-01	TM9SF2	over	7.119				:..	2.95012	376
TCGA-AA-3511-01	TM9SF2	over	4.452				:..	3.73044	376
TCGA-EI-6511-01	TM9SF2	over	2.841				:..	2.11961	375
TCGA-AA-3867-01	TM9SF2	over	3.863				:..	3.55543	376
TCGA-AA-3662-01	TM9SF2	over	3.679				:..	3.02026	376
TCGA-F4-6570-01	TM9SF2	over	2.217				:..	2.07806	376
TCGA-CL-4957-01	TM9SF2	over	2.464				:..	3.01303	375
TCGA-F5-6811-01	TM9SF2	over	2.315				:..	3.39103	375
TCGA-AA-3949-01	TM9SF2	over	2.422				:..	1.98517	376
TCGA-AA-3544-01	TM9SF2	over	2.74				:..	2.1454	376
TCGA-AG-3894-01	TM9SF2	over	2.594				:..	2.01224	375
TCGA-AA-3866-01	TM9SF2	over	2.622				:..	4.04362	376
TCGA-D5-5540-01	TM9SF2	over	4.053				:..	1.85703	376
TCGA-CM-6165-01	TM9SF2	over	4.748				:..	2.04635	376
TCGA-A6-6650-01	TM9SF2	over	4.374				:..	3.66666	376
TCGA-EF-5830-01	TM9SF2	over	2.929				:..	2.02237	375
TCGA-AY-4071-01	TM9SF2	over	2.107				:..	3.47464	376
TCGA-AZ-5403-01	TM9SF2	over	4.519				:..	3.45403	376
TCGA-AG-3742-01	TM9SF2	over	3.152				:..	2.15289	375
TCGA-AG-A00H-01	TM9SF2	over	4.006				:..	1.88953	375
TCGA-AA-3956-01	TM9SF2	over	2.677				:..	2.11851	376
TCGA-D5-6539-01	TM9SF2	over	3.002				:..	3.34097	376
TCGA-A6-6654-01	TM9SF2	over	2.013				:..	2.74487	376
TCGA-AA-3517-01	TM9SF2	over	3.798				:..	3.78523	376
TCGA-DC-4745-01	TM9SF2	over	2.089				:..	2.57148	375
TCGA-DC-6683-01	TM9SF2	over	2.64				:..	3.31819	375
TCGA-AG-A016-01	TM9SF2	over	2.094				:..	2.29883	375
TCGA-AA-A02H-01	TM9SF2	over	3.127				:..	3.11525	376
TCGA-CM-5348-01	TM9SF2	over	5.395				:..	2.52259	376
TCGA-CM-6170-01	TM9SF2	over	3.69				:..	1.8861	376
TCGA-A6-6140-01	TM9SF2	over	3				:..	4.31698	376
TCGA-AA-3679-01	TM9SF2	over	2.488				:..	2.44651	376
TCGA-AA-3955-01	TM9SF2	over	2.095				:..	3.19257	376
TCGA-AA-A017-01	TM9SF2	over	2.207				:..	2.08885	376
TCGA-SS-A7HO-01	TM9SF2	over	2.683				:..	3.81561	376
TCGA-DC-6158-01	TM9SF2	over	3.961				:..	2.89976	375
TCGA-CM-6169-01	TM9SF2	over	2.632				:..	2.14124	376
TCGA-EI-6510-01	TM9SF2	over	2.277				:..	2.25626	375
TCGA-CA-5254-01	TM9SF2	over	3.885				:..	3.09321	376
TCGA-D5-6536-01	TM9SF2	over	3.007				:..	3.92103	376
TCGA-A6-6138-01	TM9SF2	over	5.677				:..	1.99859	376
TCGA-AG-3592-01	TM9SF2	over	2.947				:..	3.59341	375
TCGA-AA-3842-01	TM9SF2	over	2.33				:..	2.82485	376
TCGA-F4-6460-01	TM9SF2	over	3.096				:..	2.87858	376
TCGA-NH-A50V-01	TM9SF2	over	2.92				:..	1.87667	376
TCGA-AF-3913-01	TM9SF2	over	2.732				:..	2.59345	375
TCGA-G5-6235-01	TM9SF2	over	3.186				:..	2.20288	375
TCGA-G5-6641-01	TM9SF2	over	2.403				:..	5.17791	375
TCGA-CM-4748-01	TM9SF2	over	2.909				:..	1.94365	376
TCGA-A6-6137-01	TM9SF2	over	2.871				:..	2.1268	376
TCGA-AA-3660-01	TM9SF2	over	2.877				:..	2.36846	376
TCGA-AF-2691-01	TM9SF2	over	2.735				:..	1.78539	375
TCGA-AF-2692-01	TM9SF2	over	2.833				:..	2.80642	375
TCGA-AG-4008-01	TM9SF2	over	2.322				:..	4.15301	375
TCGA-AG-A02G-01	TM9SF2	over	2.301				:..	2.99595	375
TCGA-D5-6922-01	TM9SF2	over	2.536				:..	3.18705	376
TCGA-AA-3666-01	TM9SF2	over	5.979				:..	2.84346	376
TCGA-D5-6533-01	TM9SF2	over	4.087				:..	1.80345	376
TCGA-DC-6160-01	TM9SF2	over	2.355				:..	1.8331	375
TCGA-AG-A032-01	TM9SF2	over	2.429				:..	3.49169	375
TCGA-AA-3869-01	TM9SF2	over	2.919				:..	3.29077	376
TCGA-D5-7000-01	TM9SF2	over	2.6				:..	2.25753	376
TCGA-G4-6303-01	TM9SF2	over	3.665				:..	3.31696	376
TCGA-AA-3532-01	TM9SF2	over	4.376				:..	3.44034	376
TCGA-AA-3680-01	TM9SF2	over	2.032				:..	3.97595	376
TCGA-CM-6679-01	TM9SF2	over	2.671				:..		376
TCGA-AG-3909-01	TM9SF2	over	2.673				:..	3.87013	375
TCGA-EI-6514-01	TM9SF2	over	6.08				:..	3.76043	375
TCGA-AZ-4682-01	TM9SF2	over	2.927				:..	2.26246	376
TCGA-CA-6715-01	TM9SF2	over	4.58				:..	2.14395	376
TCGA-CI-6619-01	TM9SF2	over	2.825				:..	4.24801	375
TCGA-CM-5341-01	TM9SF2	over	2.121				:..	3.8343	376
TCGA-D5-6535-01	TM9SF2	over	3.037				:..	3.09277	376
TCGA-D5-6931-01	TM9SF2	over	2.056				:..	2.09892	376
TCGA-G4-6293-01	TM9SF2	over	5.205				:..	2.14796	376
TCGA-G4-6310-01	TM9SF2	over	3.462				:..	3.5862	376
TCGA-AG-3612-01	TM9SF2	over	2.881				:..	2.42543	375
TCGA-EI-6512-01	TM9SF2	over	2.171				:..	3.47962	375
TCGA-D5-5538-01	TM9SF2	over	4.57				:..	2.05146	376
TCGA-A6-3807-01	TM9SF2	over	4.282				:..	3.43261	376
TCGA-G4-6317-02	TM9SF2	over	3.119				:..		376
TCGA-A6-A567-01	TM9SF2	over	3.452				:..	3.50541	376
TCGA-AG-3582-01	TM9SF2	over	2.637				:..	3.09759	375
TCGA-AG-3586-01	TM9SF2	over	5.289				:..	2.07929	375
TCGA-CI-6624-01	TM9SF2	over	5.48				:..	3.03729	375
TCGA-EI-6513-01	TM9SF2	over	3.015				:..	1.96982	375
TCGA-A6-5660-01	TM9SF2	over	4.744				:..	3.66814	376
TCGA-DY-A1DD-01	TM9SF2	under	-2.079	gain	1	5	13:70568082..114342922	2.26972	375	4919630
TCGA-G4-6304-01	TM9SF2	under	-2.062				:..	4.05989	376
TCGA-AA-A004-01	TM9SF2	under	-2.257				:..	2.25709	376
TCGA-AG-3883-01	TM9SF2	under	-2.07				:..	3.01014	375
TCGA-DY-A1H8-01	TM9SF2	under	-3.254				:..	2.17092	375
TCGA-DY-A0XA-01	TM9SF2	under	-2.155				:..	4.10339	375
TCGA-DM-A1D8-01	TM9SF2	under	-2.09				:..	3.24604	376
TCGA-DM-A282-01	TM9SF2	under	-2.687				:..	4.17012	376
TCGA-CM-6166-01	TM9SF2	under	-2.163				:..	2.30418	376
TCGA-G4-6317-01	TM9SF2	under	-2.559				:..	4.1601	376
TCGA-DM-A0XD-01	TM9SF2	under	-2.521				:..	2.10265	376
TCGA-A6-2679-01	TM9SF2	under	-2.066				:..	3.51003	376
TCGA-DY-A1DG-01	TM9SF2	under	-2.7				:..	2.9679	375
TCGA-DC-6155-01	TM9SF2	under	-3.318				:..	2.88613	375
TCGA-AZ-4616-01	TM9SF2	under	-2.379				:..	3.16094	376
TCGA-A6-2686-01	TM9SF2	under	-2.046				:..	3.33058	376
TCGA-G4-6307-01	TM9SF2	under	-2.141				:..	3.48206	376
TCGA-AG-3584-01								1.95067
TCGA-AG-3594-01								2.01139
TCGA-AG-3732-01								1.76899
TCGA-AH-6549-01								1.84107
TCGA-AA-A00A-01								1.94881
TCGA-AM-5821-01								2.16293
TCGA-CK-6746-01								2.05231
TCGA-CM-6167-01								2.30611
TCGA-AA-3525-01								1.95238
TCGA-AA-3527-01								2.06402
TCGA-AA-3531-01								2.02353
TCGA-T9-A92H-01								3.68276
TCGA-RU-A8FL-01								3.50462
TCGA-DC-5869-01								4.84166
TCGA-AG-3598-01								2.01368
TCGA-AG-A026-01								2.98994
TCGA-DY-A1DC-01								2.14844
TCGA-A6-5659-01								3.65629
TCGA-AA-3520-01								1.94205
TCGA-AA-3543-01								1.9918
TCGA-AA-3861-01								2.10407
TCGA-A6-A56B-01								3.12568
TCGA-QG-A5Z2-01								1.95398
TCGA-AG-A02N-01								2.05987
TCGA-AA-3818-01								2.3536
TCGA-AA-3877-01								2.05269
TCGA-AA-3930-01								1.93511
TCGA-AA-3977-01								1.95483
TCGA-AA-A01F-01								2.79926
TCGA-AD-5900-01								2.08753
TCGA-AD-6964-01								1.94302
TCGA-AZ-6605-01								3.89672
TCGA-CM-6164-01								2.28757
TCGA-AA-3496-01								2.14249
TCGA-AA-3815-01								1.98722
TCGA-DY-A1DE-01								3.16955
TCGA-F4-6857-01								3.00227
TCGA-AG-3901-01								1.91474
TCGA-EI-6917-01								1.95421
TCGA-AA-3850-01								1.95676
TCGA-AA-3939-01
TCGA-AA-3979-01								1.93382
TCGA-AA-A00K-01								2.12245
TCGA-AD-6889-01								1.95388
TCGA-A6-4107-01								3.24912
TCGA-3L-AA1B-01								3.82016
TCGA-AF-A56L-01								3.77473
TCGA-AG-4007-01								3.55789
TCGA-CI-6620-01								3.72409
TCGA-D5-6930-01								1.95358
TCGA-AG-3574-01								2.22289
TCGA-AG-3587-01								3.51883
TCGA-AG-4021-01								1.87736
TCGA-AH-6643-01								3.15514
TCGA-AH-6903-01								2.01112
TCGA-EI-7002-01								2.9722
TCGA-AA-3864-01								1.95305
TCGA-AA-3870-01								2.03103
TCGA-AA-A00Z-01								2.04743
TCGA-AA-A02J-01								2.19566
TCGA-CA-6716-01								3.98441
TCGA-CM-5861-01								2.1522
TCGA-A6-4105-01								2.78381
TCGA-G4-6588-01								1.997
TCGA-DC-6154-01								2.54155
TCGA-AA-A022-01								2.14427
TCGA-AM-5820-01								1.91645
TCGA-A6-2675-01								3.35982
TCGA-AA-A02R-01								2.05082
TCGA-AA-A01C-01								3.98909
TCGA-DM-A1HB-01								1.95452
TCGA-5M-AAT6-01								2.1234
TCGA-AG-3902-01								2.16229
TCGA-DC-6682-01								3.32151
TCGA-AU-6004-01								2.05716
TCGA-CK-4950-01								4.62761
TCGA-CK-6747-01								1.99952
TCGA-A6-2671-01								3.57016
TCGA-A6-5664-01								1.97168
TCGA-A6-6781-01								1.94872
TCGA-F4-6806-01								3.9908
TCGA-AA-3518-01								1.99779
TCGA-AA-3862-01								1.65113
TCGA-AG-A01N-01								5.09445
TCGA-D5-6926-01								3.97497
TCGA-AG-A008-01								3.60353
TCGA-D5-5537-01								2.74102
TCGA-A6-2683-01								3.93303
TCGA-G4-6628-01								2.11535
TCGA-AA-3555-01								1.99976
TCGA-4N-A93T-01								1.80844
TCGA-NH-A8F8-01								1.8406
TCGA-CM-6675-01								1.81226
TCGA-AF-2693-01								1.85689
TCGA-AG-3726-01								2.07427
TCGA-AG-3890-01								3.14954
TCGA-EI-6506-01								4.12686
TCGA-AA-3697-01								3.69245
TCGA-AA-3812-01								2.50497
TCGA-CM-4744-01
TCGA-D5-6529-01								2.31957
TCGA-F4-6703-01								1.94808
TCGA-AA-3530-01								1.93599
TCGA-D5-6538-01								3.62195
TCGA-EI-6883-01								2.11018
TCGA-AG-A025-01								2.0371
TCGA-AA-3695-01								2.90197
TCGA-AA-3848-01								1.91296
TCGA-AA-3875-01								3.96062
TCGA-AA-3986-01								2.01185
TCGA-AA-A00U-01								1.94352
TCGA-CA-5797-01								2.63405
TCGA-DM-A0XF-01								4.08596
TCGA-G4-6314-01								3.28384
TCGA-G4-6625-01								3.09868
TCGA-D5-6530-01								1.94878
TCGA-G5-6572-02
TCGA-DM-A1DA-01								2.60293
TCGA-EI-7004-01								1.96433
TCGA-AA-3989-01								3.64143
TCGA-CA-6719-01								3.32678
TCGA-CK-4952-01								2.2073
TCGA-A6-2677-01								2.40679
TCGA-AA-3522-01								1.70451
TCGA-AA-3663-01								2.05077
TCGA-DM-A280-01								2.0934
TCGA-AG-3887-01								2.00923
TCGA-F5-6465-01								2.29487
TCGA-AA-3950-01								2.10258
TCGA-AD-6901-01								2.75981
TCGA-AA-3526-01								1.96713
TCGA-AA-3672-01								2.04642
TCGA-AY-A69D-01								3.69135
TCGA-AD-A5EK-01								2.53329
TCGA-DM-A288-01								3.38983
TCGA-DM-A28A-01								3.7302
TCGA-EF-5831-01								3.09113
TCGA-AY-A71X-01								3.90216
TCGA-QG-A5YV-01								3.87191
TCGA-A6-2680-01								3.16897
TCGA-AG-3591-01								3.45991
TCGA-AH-6547-01								2.00895
TCGA-AA-3833-01								2.00015
TCGA-AA-3851-01								3.1512
TCGA-AA-3854-01								2.10703
TCGA-AA-A024-01								1.95409
TCGA-AU-3779-01								2.74471
TCGA-CM-4746-01								2.08545
TCGA-CM-4750-01
TCGA-CM-6677-01								4.07736
TCGA-D5-6531-01								5.19817
TCGA-F4-6808-01								3.77926
TCGA-G4-6295-01								2.76007
TCGA-AA-3510-01								1.95425
TCGA-AA-3678-01								1.9863
TCGA-DM-A1D6-01								1.90394
TCGA-EI-6882-01								1.98476
TCGA-F5-6814-01								1.96775
TCGA-AA-3855-01								3.9792
TCGA-AA-3966-01								3.60864
TCGA-CM-6674-01								1.95528
TCGA-D5-6540-01								2.03581
TCGA-D5-6927-01								1.95591
TCGA-F4-6809-01								3.84788
TCGA-AA-3554-01								1.99493
TCGA-AY-A54L-01								4.71133
TCGA-NH-A8F7-01								3.50011
TCGA-AH-6644-01								3.42412
TCGA-AG-3600-01								2.75696
TCGA-BM-6198-01								1.61011
TCGA-AG-A011-01								1.91266
TCGA-AA-3685-01								2.68768
TCGA-AA-3712-01								3.16098
TCGA-AA-A01R-01								2.05174
TCGA-AD-6890-01								3.02502
TCGA-D5-6928-01								1.99701
TCGA-G4-6299-01								2.54322
TCGA-AA-3494-01								3.19819
TCGA-NH-A5IV-01								1.99963
TCGA-AG-3892-01								2.00165
TCGA-AG-A01W-01								3.00986
TCGA-AG-A036-01								5.03187
TCGA-AA-3856-01								3.36449
TCGA-AA-A01V-01								1.95403
TCGA-AY-6386-01								2.05405
TCGA-CM-5863-01								1.9417
TCGA-A6-6651-01								3.27261
TCGA-F4-6855-01								1.98234
TCGA-A6-A566-01								4.20105
TCGA-AG-A02X-01								2.65284
TCGA-AA-3852-01								2.1812
TCGA-AA-3976-01								3.22176
TCGA-AA-A029-01								2.20821
TCGA-AZ-4323-01								1.95896
TCGA-F4-6856-01								1.94029
TCGA-G4-6298-01								3.88014
TCGA-G4-6302-01								2.00099
TCGA-G4-6626-01								3.43666
TCGA-AF-A56N-01								1.94159
TCGA-AD-A5EJ-01								1.98653
TCGA-AG-A023-01								2.95621
TCGA-QL-A97D-01								3.6362
TCGA-AA-3984-01								2.20733
TCGA-AF-5654-01								2.25475
TCGA-AG-3583-01								3.73943
TCGA-AG-3882-01								3.14345
TCGA-AA-3713-01								2.00489
TCGA-AA-3837-01								2.70276
TCGA-D5-6929-01								2.63711
TCGA-DM-A1D7-01								1.86191
TCGA-F4-6805-01								2.04431
TCGA-AA-3552-01								3.31325
TCGA-AF-A56K-01								3.49522
TCGA-NH-A6GC-01								3.34515
TCGA-5M-AATA-01								2.04948
TCGA-AF-3400-01								2.42859
TCGA-AF-6655-01								4.72993
TCGA-AG-3580-01								1.96493
TCGA-AH-6897-01								3.27075
TCGA-AA-3858-01								4.15156
TCGA-AA-A03F-01								2.00071
TCGA-AD-6895-01								1.95512
TCGA-D5-6924-01								3.5675
TCGA-DM-A1D4-01								1.98396
TCGA-DM-A28H-01								2.05525
TCGA-AA-3542-01								3.38358
TCGA-NH-A6GA-01								1.82787
TCGA-QG-A5Z1-01								4.1161
TCGA-AA-A00O-01								2.12064
TCGA-CL-5918-01								2.17685
TCGA-DC-5337-01								2.06455
TCGA-AA-3715-01								2.01604
TCGA-AA-3980-01								3.68855
TCGA-AA-A00E-01								1.95823
TCGA-AD-6965-01								3.74243
TCGA-AZ-5407-01								2.28916
TCGA-CM-6676-01								4.79194
TCGA-D5-6541-01								1.95804
TCGA-A6-5661-01								3.9812
TCGA-DM-A28C-01								2.03951
TCGA-AA-3529-01								2.21328
TCGA-QG-A5YX-01								2.10895
TCGA-AG-3575-01								1.91646
TCGA-AG-3581-01								1.94611
TCGA-AA-3696-01								2.34989
TCGA-AA-3819-01								1.97062
TCGA-AA-3971-01								2.28547
TCGA-AA-A00R-01								2.06972
TCGA-AD-6548-01								2.1346
TCGA-DM-A1DB-01								2.04139
TCGA-A6-3808-01								1.93672
TCGA-A6-6653-01								1.93778
TCGA-G4-6309-01								2.00034
TCGA-G4-6311-01								2.52101
TCGA-AA-3514-01								2.05819
TCGA-AA-3538-01								2.15525
TCGA-AG-3728-01								2.968
TCGA-AF-2690-01								2.98252
TCGA-CI-6621-01								1.95846
TCGA-AA-3831-01								1.95483
TCGA-AA-3941-01								3.10072
TCGA-AA-A00Q-01
TCGA-AA-A01G-01								4.43529
TCGA-AA-A01S-01								2.12097
TCGA-AZ-6598-01								2.23509
TCGA-CK-5913-01								2.0965
TCGA-G4-6586-01								2.02749
TCGA-CM-4751-01								1.98619
TCGA-AF-6672-01								3.14799
TCGA-AA-A01T-01								3.7166
TCGA-CM-5868-01								2.31653
TCGA-DM-A1D9-01								1.77649
TCGA-F4-6704-01								5.19765
TCGA-AA-A02K-01								1.84322
TCGA-AA-3970-01								1.98859
TCGA-QG-A5YW-01								3.61021
TCGA-WS-AB45-01								2.22417
TCGA-AG-3605-01								2.18227
TCGA-AG-A01Y-01								2.00301
TCGA-AA-3952-01								1.81444
TCGA-AA-A01I-01								2.52506
TCGA-DM-A28G-01								2.00258
TCGA-G4-6315-01								1.90032
TCGA-G4-6323-01								2.03339
TCGA-AA-3560-01								4.77977
TCGA-AA-3664-01								2.15346
TCGA-AA-3675-01								2.05319
TCGA-5M-AAT5-01								5.41407
TCGA-CM-6680-01								1.96424
TCGA-AZ-4308-01								2.05475
TCGA-F5-6813-01								2.02046
TCGA-AA-3947-01								2.00392
TCGA-AA-3994-01								2.14926
TCGA-CK-5915-01								3.53528
TCGA-A6-5667-01								3.28796
TCGA-F4-6459-01								5.0984
TCGA-F4-6461-01								1.93606
TCGA-AF-2687-01								2.8996
TCGA-AG-3608-01								2.11414
TCGA-AG-3727-01								1.91236
TCGA-AG-3896-01								2.53865
TCGA-AG-4015-01								2.96856
TCGA-DC-6681-01								1.9857
TCGA-EI-6508-01								3.93618
TCGA-F5-6864-01								4.24614
TCGA-AA-3692-01								3.74756
TCGA-AA-3844-01								2.29775
TCGA-AA-3982-01								3.50912
TCGA-AA-A02F-01								1.80138
TCGA-AA-A03J-01								3.66714
TCGA-AZ-6601-01								1.98304
TCGA-CA-5255-01								3.45277
TCGA-CM-4743-01								1.94866
TCGA-D5-6923-01								4.37064
TCGA-DM-A0X9-01								2.2901
TCGA-DM-A28K-01								2.16813
TCGA-F4-6807-01								2.06034
TCGA-AA-3655-01								1.9702
TCGA-AA-3841-01								3.08394
TCGA-G4-6627-01								1.95441
TCGA-NH-A50U-01								2.73699
TCGA-AA-3811-01								2.86137
TCGA-AA-3821-01								1.99848
TCGA-AA-3860-01								1.72465
TCGA-AA-A02O-01								2.2389
TCGA-CA-6718-01								2.05939
TCGA-F4-6569-01								2.15698
TCGA-AA-3548-01								3.79011
TCGA-AA-3673-01								1.83132
TCGA-A6-3809-01								2.04883
TCGA-F5-6810-01								3.4833
TCGA-5M-AAT4-01								3.18523
TCGA-F5-6861-01								2.06806
TCGA-AA-A01K-01								1.70138
TCGA-AD-6899-01								2.13039
TCGA-AZ-6599-01								1.9479
TCGA-CA-6717-01								1.95478
TCGA-D5-6537-01								2.39169
TCGA-A6-2676-01								4.07164
TCGA-A6-5656-01								2.2232
TCGA-A6-5665-01								1.98695
TCGA-AA-3488-01								3.00971
TCGA-AG-3898-01								4.10207
TCGA-DC-4749-01								3.24015
TCGA-AA-A00L-01								2.14846
TCGA-AA-A00W-01								3.94688
TCGA-AA-A02Y-01								2.19809
TCGA-AD-6888-01								3.65466
TCGA-AY-6196-01								2.94699
TCGA-AZ-4681-01								2.01983
TCGA-CK-5916-01								2.00102
TCGA-CK-6751-01								1.99538
TCGA-A6-5657-01								2.19061
TCGA-DM-A28M-01								3.73966
TCGA-AA-3516-01								1.98916
TCGA-AA-3519-01								3.81726
TCGA-AG-A01J-01								2.23742
TCGA-4T-AA8H-01								3.48287
TCGA-AH-6544-01								2.8806
TCGA-AG-3599-01								3.92197
TCGA-AG-3602-01								1.92194
TCGA-AG-3731-01								1.98155
TCGA-DT-5265-01								1.90148
TCGA-EI-6507-01								1.99805
TCGA-F5-6702-01								2.02002
TCGA-AG-A020-01								4.02316
TCGA-AA-3684-01								3.29862
TCGA-AA-3845-01								2.04797
TCGA-AA-A010-01								1.9221
TCGA-AA-A01Q-01								3.86864
TCGA-AY-6197-01								2.03533
TCGA-AZ-6608-01								3.53353
TCGA-CK-4948-01								4.52647
TCGA-CM-5349-01								2.07029
TCGA-G4-6322-01								1.85772
TCGA-AA-3556-01								3.8275
TCGA-A6-A565-01								2.00021
TCGA-A6-2672-01								2.06925
TCGA-AG-3881-01								2.76714
TCGA-EI-6885-01								3.80635
TCGA-AG-A002-01								1.95725
TCGA-AA-A00N-01								1.96492
TCGA-A6-6780-01								2.00801
TCGA-AA-3489-01								1.98088
TCGA-DM-A28F-01								2.47641
TCGA-F4-6463-01								2.04533
TCGA-AG-3878-01								2.13095
TCGA-AA-3710-01								2.04248
TCGA-AA-A00J-01								1.97717
TCGA-AD-6963-01								4.42976
TCGA-AZ-6607-01								5.02445
TCGA-CM-6162-01								2.00142
TCGA-D5-6920-01								2.02451
TCGA-DM-A1HA-01								1.89286
TCGA-A6-6141-01								1.9546
TCGA-AA-3553-01								3.38853
* Data was extracted from the COSMIIC database on

## Sheet: Table S5 Diff Exp
Table S5: Differentially expressed genes comparing parental HT-29 to HT-29 TM9SF2 KO cells
Gene	Fold Change (original values)	P-value	Fold change	Bonferroni	FDR p-value correction
CTNNA2	-∞	1.31e-07	-41.09	0.00346	4.51e-06
LINC00665	-∞	3.65e-11	-75.38	9.67e-07	3.02e-09
SMIM10L1	-∞	1.46e-14	-1293.09	3.86e-10	2.38e-12
SPRR3	-∞	3.8e-09	-66.01	0.000101	1.96e-07
ZNF260	-∞	1.21e-12	-83.82	3.22e-08	1.41e-10
XIST	-182.5	5.29e-86	-178.09	1.4e-81	5e-83
PRSS2	-119.56	3.05e-33	-108.16	8.07e-29	2.07e-30
PLXDC2	-35	5.77e-09	-24.03	0.000153	2.88e-07
TRIB2	-33.25	2.81e-34	-32.12	7.44e-30	1.96e-31
FLJ43879	-28	1.81e-11	-22.53	4.8e-07	1.61e-09
FAM84A	-24.8	1.07e-12	-21	2.84e-08	1.26e-10
MAGEA3	-22.35	1.69e-13	-23.15	4.47e-09	2.27e-11
SPRR1B	-21.91	9.06e-23	-21.37	2.4e-18	4e-20
ZNF83	-21.71	5.4e-17	-20.95	1.43e-12	1.31e-14
SOSTDC1	-20.75	2.6e-31	-20.58	6.89e-27	1.57e-28
LINGO1	-20	3.58e-14	-19.07	9.47e-10	5.41e-12
GALNT8	-19.27	6.41e-12	-17.79	1.7e-07	6.36e-10
SPRR1A	-18.67	3.82e-10	-16.38	1.01e-05	2.56e-08
GCNT1	-18.33	3.43e-16	-17.82	9.09e-12	7.33e-14
C1QTNF9B-AS1	-17.5	1.66e-07	-14.26	0.00439	5.57e-06
TM9SF2	-16.45	0	-16.23	0	0
ANO3	-14.77	5.74e-07	-13.42	0.02	1.63e-05
ANXA13	-14.4	7.93e-17	-14.21	2.1e-12	1.88e-14
PPP1R14C	-14	3.84e-10	-13.5	1.02e-05	2.56e-08
PRB2	-13.41	2.29e-07	-12.42	0.00606	7.38e-06
SCEL	-12.72	9.07e-45	-12.76	2.4e-40	7.28e-42
ADAM19	-12.37	1.52e-06	-12.06	0.04	3.73e-05
TNC	-12.34	9.84e-13	-12.17	2.61e-08	1.17e-10
CEACAM6	-12.33	0	-12.25	0	0
PTPRO	-10.42	1.81e-10	-10.34	4.79e-06	1.29e-08
MUC2	-10.25	2.65e-17	-10.23	7.02e-13	6.68e-15
AUTS2	-10.19	1.16e-11	-10.45	3.08e-07	1.08e-09
LOC101929549	-9.93	7.22e-22	-9.87	1.91e-17	3.13e-19
IGFL2	-9.9	6.91e-08	-9.74	0.00183	2.61e-06
C2orf54	-9.69	1.25e-07	-9.92	0.00332	4.36e-06
PI3	-9.19	7.86e-21	-9.18	2.08e-16	2.97e-18
CAMK1D	-9.18	2.54e-10	-8.99	6.72e-06	1.78e-08
APCDD1L-AS1	-8.97	1.05e-06	-8.6	0.03	2.72e-05
LRRN4	-8.9	3.02e-14	-8.84	7.99e-10	4.67e-12
SMPD3	-8.89	1.13e-37	-9	2.99e-33	8.07e-35
ANKRD45	-8.74	2.06e-08	-8.34	0.000546	8.85e-07
KIF19	-8.21	1.7e-08	-7.98	0.00045	7.49e-07
CLEC3A	-8.13	9.68e-19	-8.27	2.56e-14	2.88e-16
SSTR1	-8	1.35e-06	-7.75	0.04	3.36e-05
MAGEA6	-7.98	1.79e-13	-8.11	4.74e-09	2.38e-11
SFTPA2	-7.69	4.72e-07	-7.64	0.01	1.39e-05
MT1A	-7.58	9.13e-07	-7.21	0.02	2.41e-05
MALRD1	-7.2	1.65e-07	-7.04	0.00437	5.55e-06
MAMDC2	-6.9	1.27e-06	-6.75	0.03	3.17e-05
PLA2G2A	-6.65	1.32e-09	-6.52	3.49e-05	7.63e-08
FAXDC2	-6.62	3.57e-13	-6.58	9.46e-09	4.59e-11
SULT2B1	-6.43	3.29e-12	-6.63	8.7e-08	3.45e-10
SLC28A3	-6.34	4.13e-09	-6.28	0.000109	2.12e-07
EPHB6	-6.29	2.78e-18	-6.28	7.35e-14	7.51e-16
PHGR1	-6.29	7.02e-07	-6.47	0.02	1.94e-05
MYH15	-6.05	1.18e-08	-5.97	0.000313	5.51e-07
CCDC170	-6	2.38e-07	-5.87	0.0063	7.6e-06
ITGA1	-5.84	6.8e-18	-5.82	1.8e-13	1.78e-15
MYLK	-5.79	1.41e-18	-5.77	3.73e-14	3.96e-16
UPK3B	-5.55	7.57e-17	-5.61	2.01e-12	1.82e-14
CLCA4	-5.48	7.97e-07	-5.39	0.02	2.16e-05
CEACAM5	-4.88	5.85e-24	-4.96	1.55e-19	2.72e-21
GUCA2A	-4.88	3.59e-09	-4.84	9.51e-05	1.86e-07
NEBL	-4.73	1.02e-18	-4.75	2.71e-14	3.01e-16
RIMBP2	-4.71	1.32e-06	-4.65	0.03	3.29e-05
VSIG10L	-4.55	0	-4.55	0	0
PTHLH	-4.49	6.98e-10	-4.47	1.85e-05	4.39e-08
NOXO1	-4.48	1.6e-23	-4.51	4.24e-19	7.18e-21
MT1E	-4.35	8.22e-10	-4.47	2.18e-05	4.98e-08
SBSPON	-4.33	0	-4.41	0	0
LGR6	-4.21	1.22e-06	-4.32	0.03	3.08e-05
LOC101929128	-3.97	2.83e-12	-4	7.5e-08	2.99e-10
EPHB3	-3.91	0	-3.92	0	0
LIMS2	-3.9	0	-3.89	0	0
ATF5	-3.88	0	-3.88	0	0
ANXA3	-3.84	0	-3.87	0	0
ATP10B	-3.84	1.97e-16	-3.88	5.21e-12	4.41e-14
SEPW1	-3.84	0	-3.86	0	0
SLCO3A1	-3.83	1.35e-09	-3.85	3.57e-05	7.78e-08
KLK6	-3.67	2.22e-16	-3.75	5.88e-12	4.9e-14
ATP2A3	-3.6	8.57e-07	-3.7	0.02	2.29e-05
ANXA6	-3.57	1.07e-10	-3.62	2.82e-06	7.99e-09
FAM3D	-3.44	9.38e-16	-3.46	2.48e-11	1.87e-13
GRHL3	-3.36	3.68e-12	-3.38	9.76e-08	3.81e-10
MIR622	-3.29	2.94e-07	-3.35	0.00778	9.05e-06
MEX3B	-3.28	9.48e-08	-3.28	0.00251	3.39e-06
EMP1	-3.22	3.85e-08	-3.3	0.00102	1.55e-06
AQP1	-3.21	3.92e-11	-3.25	1.04e-06	3.23e-09
KRT8	-3.21	0	-3.27	0	0
KRT18	-3.15	1.78e-15	-3.21	4.7e-11	3.34e-13
TCN1	-3.12	2.92e-09	-3.14	7.74e-05	1.56e-07
NRP1	-3.07	4.83e-10	-3.13	1.28e-05	3.17e-08
PLK2	-3.07	5.33e-15	-3.07	1.41e-10	9.29e-13
THOC3	-3.02	1.56e-08	-3.05	0.000412	7e-07
ECM1	-2.97	1e-07	-3.01	0.00266	3.58e-06
SFN	-2.95	0	-3	0	0
KRT8P41	-2.91	8.96e-08	-2.95	0.00237	3.24e-06
RFK	-2.91	3.33e-13	-2.95	8.81e-09	4.32e-11
SULF2	-2.87	2.41e-08	-2.94	0.000637	1.02e-06
TPPP	-2.85	2.46e-11	-2.86	6.51e-07	2.14e-09
LMNB1	-2.8	0	-2.82	0	0
RFC3	-2.8	0	-2.81	0	0
DUSP4	-2.79	1.05e-12	-2.82	2.77e-08	1.23e-10
SGK1	-2.71	0	-2.74	0	0
EVL	-2.7	2.3e-07	-2.76	0.0061	7.42e-06
GJB2	-2.68	3.22e-14	-2.72	8.53e-10	4.96e-12
HSPH1	-2.68	0	-2.72	0	0
TXN	-2.68	4.77e-09	-2.74	0.000126	2.43e-07
DLL4	-2.66	1.87e-07	-2.67	0.00496	6.19e-06
EIF1AX	-2.64	2.92e-11	-2.69	7.74e-07	2.48e-09
RRM2	-2.64	0	-2.67	0	0
BAG2	-2.63	0	-2.64	0	0
ISOC1	-2.63	0	-2.65	0	0
SRM	-2.62	4.88e-07	-2.68	0.01	1.43e-05
KLK11	-2.61	0	-2.63	0	0
NDUFAF4	-2.6	6e-09	-2.65	0.000159	2.97e-07
RGS2	-2.6	0	-2.63	0	0
COL18A1	-2.59	3.26e-09	-2.64	8.62e-05	1.71e-07
CHORDC1	-2.57	2.07e-12	-2.61	5.48e-08	2.25e-10
HNRNPAB	-2.53	0	-2.55	0	0
TUBA4A	-2.52	1.8e-14	-2.56	4.76e-10	2.87e-12
SVIP	-2.5	3.45e-07	-2.55	0.00914	1.05e-05
MPV17L2	-2.47	2.7e-12	-2.49	7.16e-08	2.88e-10
COMMD10	-2.44	7e-07	-2.44	0.02	1.93e-05
HAUS7	-2.44	1.41e-08	-2.48	0.000374	6.47e-07
RRP9	-2.44	0	-2.48	0	0
CCNB1	-2.42	0	-2.44	0	0
BRIX1	-2.41	0	-2.44	0	0
CD3EAP	-2.39	1.62e-06	-2.44	0.04	3.91e-05
SPNS2	-2.39	1.52e-10	-2.39	4.02e-06	1.1e-08
BRI3BP	-2.38	1.48e-06	-2.42	0.04	3.64e-05
ANXA2	-2.36	4.45e-12	-2.4	1.18e-07	4.54e-10
CCZ1	-2.35	2.48e-07	-2.39	0.00658	7.87e-06
NOP16	-2.35	2.22e-16	-2.37	5.88e-12	4.9e-14
ASF1A	-2.33	1.68e-07	-2.38	0.00446	5.64e-06
LINC00941	-2.32	4.53e-09	-2.33	0.00012	2.32e-07
EBNA1BP2	-2.3	9.33e-15	-2.33	2.47e-10	1.57e-12
G6PD	-2.3	0	-2.32	0	0
P2RY2	-2.3	1.24e-07	-2.3	0.00328	4.32e-06
ANXA2P2	-2.29	2.22e-15	-2.31	5.88e-11	4.08e-13
PDCD6	-2.29	4.4e-11	-2.33	1.17e-06	3.59e-09
UCP2	-2.29	6.66e-16	-2.3	1.76e-11	1.36e-13
CDCA3	-2.28	1.18e-10	-2.32	3.13e-06	8.78e-09
GEMIN5	-2.28	1.39e-12	-2.29	3.69e-08	1.58e-10
LANCL2	-2.28	3.09e-11	-2.3	8.17e-07	2.6e-09
MUC3A	-2.28	6.24e-11	-2.3	1.65e-06	4.89e-09
CSTF2	-2.27	5.33e-15	-2.29	1.41e-10	9.29e-13
DNAJA1	-2.27	3.61e-08	-2.31	0.000957	1.47e-06
NPM1	-2.27	1e-13	-2.3	2.65e-09	1.38e-11
PDGFB	-2.27	2.87e-08	-2.3	0.000761	1.2e-06
SHF	-2.27	1.02e-09	-2.29	2.69e-05	5.96e-08
RASSF6	-2.25	1.27e-06	-2.26	0.03	3.17e-05
CCDC86	-2.24	6.66e-16	-2.27	1.76e-11	1.36e-13
FAM111B	-2.24	6.99e-14	-2.27	1.85e-09	9.75e-12
TOMM40	-2.24	4.44e-15	-2.25	1.18e-10	7.89e-13
TSPAN1	-2.24	0	-2.27	0	0
PTTG1	-2.22	4.44e-15	-2.24	1.18e-10	7.89e-13
TIPIN	-2.22	2.78e-07	-2.26	0.00737	8.64e-06
CYCS	-2.21	1.19e-12	-2.24	3.14e-08	1.38e-10
PA2G4	-2.21	1.67e-09	-2.25	4.41e-05	9.43e-08
TNFRSF21	-2.21	1.35e-14	-2.24	3.59e-10	2.23e-12
HMGCS1	-2.19	6.66e-16	-2.21	1.76e-11	1.36e-13
HSPA4	-2.19	1.64e-11	-2.2	4.34e-07	1.47e-09
NDUFS6	-2.19	5.31e-14	-2.21	1.41e-09	7.64e-12
CDKN3	-2.18	2.15e-07	-2.22	0.0057	7.01e-06
CSE1L	-2.18	8.62e-13	-2.22	2.28e-08	1.03e-10
POLR3K	-2.17	2.5e-09	-2.2	6.61e-05	1.35e-07
PRSS23	-2.16	1e-10	-2.18	2.66e-06	7.59e-09
SMIM15	-2.16	6.68e-14	-2.18	1.77e-09	9.42e-12
KRT80	-2.15	1.59e-06	-2.2	0.04	3.85e-05
PA2G4P4	-2.15	2.41e-07	-2.17	0.00638	7.68e-06
POLR2L	-2.15	3.35e-14	-2.17	8.88e-10	5.13e-12
ARHGDIB	-2.14	5.7e-09	-2.18	0.000151	2.86e-07
CCT5	-2.14	3.77e-15	-2.15	1e-10	6.85e-13
CREB3L1	-2.14	5.1e-12	-2.17	1.35e-07	5.14e-10
PMEPA1	-2.13	1.83e-06	-2.18	0.05	4.38e-05
CACYBP	-2.12	1.27e-14	-2.14	3.35e-10	2.09e-12
MACC1	-2.12	2.92e-11	-2.13	7.74e-07	2.48e-09
NDUFAF2	-2.12	1.31e-10	-2.13	3.47e-06	9.61e-09
SKIV2L2	-2.12	1.3e-08	-2.13	0.000344	6.03e-07
LPCAT2	-2.11	2.5e-09	-2.15	6.63e-05	1.35e-07
SLC7A7	-2.11	1.05e-06	-2.13	0.03	2.71e-05
ADRM1	-2.1	1.72e-11	-2.12	4.56e-07	1.54e-09
ANKRD22	-2.1	1.36e-08	-2.13	0.000361	6.27e-07
PDE12	-2.09	3.76e-08	-2.12	0.000996	1.52e-06
PGGT1B	-2.09	1.04e-06	-2.09	0.03	2.7e-05
TSPAN13	-2.09	8.94e-13	-2.11	2.37e-08	1.07e-10
YWHAH	-2.09	2.9e-08	-2.13	0.000767	1.21e-06
DUSP7	-2.08	5.94e-07	-2.09	0.02	1.68e-05
RAD51AP1	-2.08	1.08e-09	-2.09	2.86e-05	6.32e-08
AHSA1	-2.07	6.45e-08	-2.11	0.00171	2.46e-06
EFNB2	-2.07	1.22e-11	-2.1	3.23e-07	1.12e-09
MRPS30	-2.07	4.94e-11	-2.08	1.31e-06	3.97e-09
UTP15	-2.07	3.32e-08	-2.08	0.00088	1.37e-06
DIMT1	-2.06	1.23e-10	-2.08	3.27e-06	9.1e-09
PIK3R3	-2.06	1.72e-06	-2.1	0.05	4.14e-05
SRFBP1	-2.06	4.46e-07	-2.07	0.01	1.32e-05
TMX4	-2.06	6.6e-08	-2.08	0.00175	2.5e-06
CCT6A	-2.05	5.81e-11	-2.08	1.54e-06	4.6e-09
CDC25A	-2.05	2.99e-09	-2.07	7.92e-05	1.59e-07
DDX27	-2.05	1.46e-09	-2.08	3.86e-05	8.35e-08
GPX1	-2.05	1.2e-11	-2.07	3.17e-07	1.1e-09
PCNA	-2.05	4.37e-08	-2.08	0.00116	1.72e-06
POF1B	-2.05	1.29e-12	-2.07	3.42e-08	1.49e-10
AK1	-2.04	4.74e-11	-2.06	1.26e-06	3.83e-09
ANXA1	-2.04	2.65e-11	-2.07	7.02e-07	2.29e-09
CCNA2	-2.04	7.82e-12	-2.07	2.07e-07	7.59e-10
GCLM	-2.04	3.17e-10	-2.06	8.4e-06	2.19e-08
MISP	-2.04	3.98e-08	-2.07	0.00105	1.59e-06
NUDC	-2.04	7.19e-13	-2.06	1.9e-08	8.77e-11
THG1L	-2.04	7.76e-09	-2.06	0.000206	3.74e-07
TTC1	-2.04	7.87e-10	-2.05	2.08e-05	4.83e-08
CDC20	-2.03	1.79e-13	-2.05	4.74e-09	2.38e-11
NOC4L	-2.03	2.37e-09	-2.05	6.28e-05	1.29e-07
NR2F2	-2.03	1.53e-08	-2.06	0.000404	6.91e-07
RARS	-2.03	1.55e-10	-2.04	4.1e-06	1.12e-08
ANXA5	-2.02	2.03e-07	-2.03	0.00538	6.66e-06
DCPS	-2.02	9.7e-12	-2.04	2.57e-07	9.27e-10
DSCC1	-2.02	1.94e-09	-2.05	5.15e-05	1.08e-07
IDH3A	-2.02	7.04e-07	-2.05	0.02	1.94e-05
PPP2CA	-2.02	5.86e-13	-2.04	1.55e-08	7.25e-11
ANTXR2	-2.01	1.01e-07	-2.02	0.00269	3.6e-06
ATG3	-2.01	4.04e-12	-2.03	1.07e-07	4.17e-10
PFDN2	-2.01	6.12e-07	-2.04	0.02	1.72e-05
UBIAD1	-2.01	2.25e-09	-2.03	5.96e-05	1.23e-07
ABCE1	-2	4.96e-09	-2.03	0.000131	2.52e-07
AURKA	-2	7.39e-11	-2.03	1.96e-06	5.74e-09
PSMG1	-2	1.44e-06	-2.04	0.04	3.55e-05
RAP2B	-2	8.79e-07	-2.04	0.02	2.34e-05
AMD1	-1.99	4.47e-09	-2.02	0.000118	2.29e-07
MUC13	-1.99	6.06e-12	-2	1.6e-07	6.08e-10
NSUN2	-1.99	3.93e-10	-2.01	1.04e-05	2.61e-08
RDH10	-1.99	8.11e-11	-2.01	2.15e-06	6.22e-09
SYNCRIP	-1.99	2.85e-07	-2.02	0.00756	8.83e-06
UBE2S	-1.99	7.74e-11	-2.01	2.05e-06	5.98e-09
CALB2	-1.98	9.01e-10	-2	2.39e-05	5.39e-08
PSMA3	-1.98	9.13e-07	-2.01	0.02	2.41e-05
SUB1	-1.98	3.09e-10	-2.01	8.19e-06	2.14e-08
UHRF1	-1.97	3.02e-09	-2	8e-05	1.6e-07
ZBTB4	2.01	3.54e-07	2	0.00937	1.08e-05
ARMCX3	2.02	1.47e-07	2	0.00389	5.03e-06
KRCC1	2.03	1.08e-06	2	0.03	2.77e-05
PMM1	2.04	1.81e-06	2.03	0.05	4.35e-05
PSMD5-AS1	2.04	1.83e-06	2.02	0.05	4.37e-05
ZNF160	2.04	1.36e-08	2.02	0.00036	6.27e-07
BAHCC1	2.05	1.03e-06	2.02	0.03	2.66e-05
EXOC7	2.05	3.49e-10	2.03	9.24e-06	2.38e-08
SPRY4	2.05	7.25e-07	2.05	0.02	1.99e-05
DOCK6	2.06	1.15e-06	2.06	0.03	2.92e-05
MAPK8IP3	2.06	6.42e-08	2.05	0.0017	2.45e-06
ATG2B	2.07	1.44e-06	2.06	0.04	3.54e-05
LINC00674	2.07	3.7e-07	2.07	0.00981	1.12e-05
GIGYF1	2.08	6.49e-08	2.07	0.00172	2.47e-06
LGR5	2.08	2.81e-07	2.06	0.00744	8.71e-06
NEK9	2.08	7.75e-09	2.05	0.000205	3.74e-07
PTPRB	2.08	7.46e-08	2.07	0.00198	2.79e-06
WDR59	2.09	1.41e-07	2.09	0.00372	4.83e-06
CTPS2	2.1	8.77e-09	2.08	0.000232	4.19e-07
HMGCL	2.1	1.62e-09	2.08	4.3e-05	9.23e-08
ITM2C	2.1	2.67e-11	2.08	7.08e-07	2.31e-09
SZT2	2.1	6.2e-08	2.09	0.00164	2.38e-06
ANKRD13A	2.12	1.32e-08	2.1	0.00035	6.1e-07
VAT1	2.12	8.03e-10	2.11	2.13e-05	4.89e-08
CRTAP	2.13	1.1e-07	2.1	0.00291	3.87e-06
FAM53C	2.13	2.14e-09	2.1	5.66e-05	1.18e-07
SLC23A2	2.14	1.61e-06	2.14	0.04	3.9e-05
CDK18	2.15	1.37e-08	2.15	0.000363	6.3e-07
GRB7	2.15	2.68e-08	2.15	0.000711	1.14e-06
PLEKHG4	2.15	4.28e-11	2.12	1.13e-06	3.5e-09
TP53I13	2.15	2.97e-09	2.12	7.86e-05	1.58e-07
CHD3	2.16	7.63e-07	2.16	0.02	2.08e-05
PLCG1	2.16	2.92e-11	2.14	7.74e-07	2.48e-09
ZCCHC11	2.16	4.5e-08	2.15	0.00119	1.77e-06
ASIC1	2.17	6.63e-08	2.16	0.00176	2.51e-06
PDE10A	2.17	6.47e-07	2.16	0.02	1.81e-05
DBNDD1	2.18	2.81e-08	2.15	0.000744	1.18e-06
OPTN	2.18	4.12e-07	2.14	0.01	1.23e-05
PHF21A	2.18	1.42e-08	2.16	0.000376	6.48e-07
KDM4B	2.19	5.25e-07	2.16	0.01	1.52e-05
HERC2P2	2.2	5.09e-07	2.18	0.01	1.48e-05
KLF6	2.2	1.36e-12	2.19	3.61e-08	1.57e-10
LMBR1L	2.2	8.09e-07	2.18	0.02	2.19e-05
CCDC57	2.21	5.39e-07	2.2	0.01	1.55e-05
GGH	2.21	1.75e-09	2.18	4.64e-05	9.88e-08
ZFP36	2.21	3.35e-09	2.18	8.88e-05	1.76e-07
IFT80	2.22	1.98e-07	2.22	0.00523	6.51e-06
LOC100129034	2.22	4.78e-07	2.21	0.01	1.4e-05
SMARCA1	2.22	2.24e-09	2.21	5.94e-05	1.23e-07
MACROD1	2.23	5.76e-10	2.19	1.53e-05	3.7e-08
CLDN2	2.24	7.98e-11	2.21	2.11e-06	6.14e-09
WDR60	2.24	3.32e-08	2.22	0.000878	1.37e-06
WDR19	2.25	5.31e-07	2.24	0.01	1.53e-05
KIAA1549	2.26	3.73e-07	2.22	0.00988	1.13e-05
LRP1	2.26	1.01e-11	2.24	2.68e-07	9.62e-10
RECQL5	2.26	3.8e-10	2.25	1.01e-05	2.55e-08
YPEL5	2.26	3.02e-11	2.23	8e-07	2.56e-09
MAPK3	2.27	1.82e-08	2.26	0.000481	7.93e-07
TDRD7	2.27	1.4e-06	2.23	0.04	3.48e-05
CELSR3	2.29	5.55e-11	2.27	1.47e-06	4.41e-09
PPARD	2.3	1.22e-10	2.28	3.23e-06	9.03e-09
LINC00339	2.32	1.2e-07	2.3	0.00318	4.2e-06
MIF4GD	2.32	1.81e-07	2.3	0.0048	6.01e-06
TGFB1	2.32	1.96e-12	2.3	5.19e-08	2.17e-10
TGIF2	2.32	5.73e-11	2.3	1.52e-06	4.54e-09
PKN3	2.33	2.52e-07	2.31	0.00666	7.94e-06
XYLT2	2.33	1.49e-11	2.31	3.95e-07	1.35e-09
ZDHHC8	2.33	8.95e-07	2.33	0.02	2.38e-05
BCL6	2.34	1.42e-06	2.34	0.04	3.5e-05
PLA2G6	2.34	6.74e-07	2.33	0.02	1.87e-05
C1RL	2.35	6.19e-11	2.34	1.64e-06	4.87e-09
NMRK1	2.35	1.39e-06	2.33	0.04	3.45e-05
ZNF767P	2.35	2.22e-07	2.33	0.00588	7.19e-06
EME1	2.36	1.55e-07	2.35	0.0041	5.28e-06
EPN2	2.36	3.53e-08	2.37	0.000935	1.44e-06
HERC3	2.36	1.8e-06	2.33	0.05	4.31e-05
KREMEN1	2.36	1.03e-06	2.32	0.03	2.66e-05
BIVM	2.37	8.25e-08	2.35	0.00218	3.02e-06
PPP1R15A	2.37	2.01e-12	2.35	5.33e-08	2.21e-10
ZBTB10	2.37	1.52e-06	2.34	0.04	3.73e-05
CALCOCO1	2.38	5.86e-08	2.38	0.00155	2.26e-06
SELENBP1	2.38	1.08e-07	2.37	0.00286	3.82e-06
STAT2	2.38	2.22e-07	2.38	0.00588	7.19e-06
MEGF6	2.39	5.93e-07	2.38	0.02	1.68e-05
TMEM159	2.39	4.91e-08	2.39	0.0013	1.91e-06
MEGF8	2.4	1e-12	2.38	2.66e-08	1.19e-10
SLC35E2	2.4	1.23e-08	2.39	0.000327	5.74e-07
HS1BP3	2.41	2.8e-08	2.4	0.000742	1.18e-06
NDST1	2.42	1.35e-06	2.43	0.04	3.36e-05
NLRX1	2.42	8.29e-07	2.38	0.02	2.23e-05
TNRC6C-AS1	2.42	2.33e-10	2.39	6.16e-06	1.64e-08
BRD8	2.43	5.62e-08	2.38	0.00149	2.18e-06
REPS2	2.45	1.77e-08	2.44	0.000468	7.74e-07
WSB1	2.46	2.3e-12	2.44	6.09e-08	2.48e-10
IFI35	2.48	8.55e-07	2.44	0.02	2.29e-05
PRCP	2.5	4.32e-14	2.47	1.14e-09	6.39e-12
TNFRSF10D	2.5	1.78e-06	2.46	0.05	4.27e-05
INPPL1	2.51	2.49e-16	2.5	6.59e-12	5.35e-14
NCMAP	2.51	2.96e-07	2.5	0.00784	9.1e-06
PPP2R5B	2.51	2.18e-08	2.49	0.000577	9.32e-07
IFT140	2.52	6.09e-09	2.5	0.000161	3e-07
H6PD	2.53	1.25e-07	2.49	0.00332	4.36e-06
TMEM254	2.53	6.02e-07	2.5	0.02	1.7e-05
KIAA0895L	2.56	8.99e-10	2.56	2.38e-05	5.39e-08
ALPK1	2.58	4.34e-08	2.55	0.00115	1.71e-06
SUZ12P1	2.58	1.87e-06	2.53	0.05	4.46e-05
KLHL24	2.59	1.13e-06	2.6	0.03	2.88e-05
SLC25A25-AS1	2.59	5.62e-07	2.58	0.01	1.6e-05
GDF11	2.6	4.96e-07	2.56	0.01	1.45e-05
PPP2R3A	2.6	6.26e-07	2.58	0.02	1.76e-05
LRRC37B	2.61	1.01e-08	2.59	0.000268	4.79e-07
IDUA	2.63	4.16e-08	2.6	0.0011	1.65e-06
C22orf46	2.64	1.62e-08	2.63	0.000429	7.22e-07
DENND5A	2.64	3.21e-11	2.61	8.5e-07	2.69e-09
MAP3K10	2.64	8.77e-09	2.6	0.000232	4.19e-07
ULK1	2.64	1.15e-13	2.61	3.03e-09	1.57e-11
HEXDC	2.65	9.75e-10	2.62	2.58e-05	5.75e-08
AMIGO2	2.66	1.66e-08	2.61	0.00044	7.35e-07
CC2D2A	2.66	2.57e-07	2.64	0.0068	8.06e-06
LMF1	2.66	7.59e-08	2.63	0.00201	2.82e-06
ACAD10	2.67	5.55e-10	2.66	1.47e-05	3.59e-08
ENDOV	2.67	1.53e-08	2.64	0.000405	6.91e-07
KIAA0141	2.67	2.38e-07	2.62	0.0063	7.6e-06
TUBG2	2.68	5.11e-07	2.64	0.01	1.48e-05
UNC119	2.68	8.65e-07	2.62	0.02	2.31e-05
ZNF655	2.68	4.95e-12	2.67	1.31e-07	5e-10
ABCC3	2.69	6.43e-19	2.68	1.7e-14	2e-16
FOXO4	2.69	4.13e-08	2.67	0.00109	1.64e-06
PRDM5	2.69	5.43e-07	2.68	0.01	1.56e-05
SPACA6P	2.69	5.23e-07	2.66	0.01	1.51e-05
THRA	2.69	8.18e-14	2.66	2.17e-09	1.13e-11
ZFP90	2.7	3.39e-10	2.68	8.98e-06	2.33e-08
ALDH6A1	2.71	8.48e-09	2.68	0.000225	4.07e-07
FKBP10	2.71	3.28e-10	2.66	8.68e-06	2.26e-08
RAB40B	2.71	3.48e-08	2.65	0.000922	1.42e-06
SYTL1	2.71	2.88e-10	2.69	7.62e-06	2e-08
FRY	2.73	1.18e-06	2.74	0.03	2.99e-05
ZSCAN30	2.73	4.46e-07	2.73	0.01	1.32e-05
CCDC24	2.75	7.13e-07	2.71	0.02	1.96e-05
HOOK2	2.75	2.09e-09	2.74	5.53e-05	1.16e-07
NRSN2	2.75	6.96e-12	2.71	1.84e-07	6.85e-10
PCED1A	2.75	1.74e-14	2.74	4.6e-10	2.79e-12
CLSTN3	2.76	1.97e-12	2.75	5.22e-08	2.17e-10
SPATA20	2.76	1.55e-10	2.71	4.1e-06	1.12e-08
JUN	2.77	1.92e-15	2.73	5.08e-11	3.58e-13
NME4	2.77	1.42e-08	2.72	0.000375	6.47e-07
RHPN1	2.78	9.04e-16	2.75	2.39e-11	1.83e-13
GHDC	2.79	1.52e-11	2.75	4.02e-07	1.37e-09
CTSV	2.8	6.52e-11	2.76	1.73e-06	5.08e-09
STAT5B	2.8	3.38e-13	2.76	8.94e-09	4.36e-11
BCORL1	2.81	1.46e-08	2.81	0.000386	6.61e-07
CAPS	2.81	4.73e-09	2.78	0.000125	2.41e-07
KIAA0195	2.82	3.44e-14	2.81	9.11e-10	5.24e-12
APH1B	2.83	9.14e-08	2.79	0.00242	3.29e-06
BCAS3	2.83	8.02e-08	2.81	0.00212	2.96e-06
GOLGA8A	2.83	1e-14	2.8	2.66e-10	1.68e-12
KCNAB2	2.86	9.61e-10	2.84	2.54e-05	5.68e-08
KDM3A	2.86	6.01e-20	2.83	1.59e-15	2.07e-17
ZNF334	2.86	2.67e-12	2.84	7.08e-08	2.85e-10
FBXO36	2.87	1.58e-06	2.83	0.04	3.85e-05
TTC6	2.87	8.51e-07	2.83	0.02	2.28e-05
GALK1	2.89	6.72e-07	2.84	0.02	1.86e-05
JUNB	2.89	9.26e-08	2.83	0.00245	3.33e-06
RNF213	2.9	1.72e-21	2.87	4.55e-17	7.23e-19
CABP4	2.92	5.66e-10	2.89	1.5e-05	3.64e-08
NDRG2	2.93	6.44e-10	2.89	1.7e-05	4.08e-08
PABPC1L	2.93	3.78e-16	2.91	1e-11	8e-14
AHSA2	2.94	1.44e-11	2.93	3.81e-07	1.31e-09
FABP6	2.94	7.06e-08	2.9	0.00187	2.66e-06
ABTB1	2.95	3.53e-11	2.91	9.35e-07	2.93e-09
TMEM74B	2.95	1.01e-07	2.89	0.00268	3.6e-06
NRBP2	2.96	3.27e-13	2.93	8.67e-09	4.27e-11
RELL2	2.97	1.22e-09	2.93	3.23e-05	7.11e-08
SGSH	2.97	4.92e-13	2.94	1.3e-08	6.14e-11
GTF2IP20	2.98	6.55e-07	2.97	0.02	1.83e-05
LRRC23	2.98	3.41e-07	2.94	0.00902	1.04e-05
CUL9	2.99	1.27e-07	3	0.00336	4.39e-06
AGO4	3.01	3.59e-13	2.97	9.51e-09	4.59e-11
PON3	3.01	2.67e-08	2.98	0.000708	1.13e-06
SOX12	3.01	4.19e-14	2.97	1.11e-09	6.27e-12
CYP3A5	3.02	9.62e-19	3	2.55e-14	2.88e-16
GGT6	3.02	1.3e-09	3	3.43e-05	7.51e-08
RCN3	3.02	1.93e-11	2.99	5.1e-07	1.7e-09
DEF6	3.03	2.64e-08	2.99	0.000698	1.12e-06
ZNF34	3.03	8.79e-08	2.99	0.00233	3.19e-06
RHOQ	3.04	1.38e-16	3.02	3.66e-12	3.12e-14
VANGL2	3.04	6.17e-09	3.05	0.000163	3.03e-07
FAM13A	3.05	1.6e-09	3.04	4.23e-05	9.11e-08
ICAM1	3.05	1.79e-09	3.02	4.74e-05	1e-07
CCDC78	3.06	7.12e-08	3.01	0.00189	2.68e-06
LZTS3	3.07	4.98e-09	3.07	0.000132	2.52e-07
TXNIP	3.07	5.16e-14	3.06	1.37e-09	7.51e-12
SRP14-AS1	3.08	7.49e-10	3.03	1.98e-05	4.65e-08
ANKZF1	3.11	6.74e-15	3.09	1.79e-10	1.15e-12
FAM160B2	3.11	8.19e-08	3.06	0.00217	3e-06
GRAMD1C	3.12	2.35e-07	3.11	0.00622	7.54e-06
KLHL22	3.12	1.83e-07	3.05	0.00484	6.05e-06
P4HA1	3.12	1.21e-06	3.04	0.03	3.05e-05
FBXL20	3.13	1.71e-07	3.15	0.00453	5.71e-06
NHS	3.14	9.11e-21	3.11	2.41e-16	3.4e-18
ZNF337	3.14	4.4e-16	3.1	1.16e-11	9.24e-14
BACE1	3.15	1.12e-16	3.11	2.96e-12	2.57e-14
GUSBP11	3.15	5.55e-10	3.11	1.47e-05	3.59e-08
PAQR8	3.17	5.28e-11	3.15	1.4e-06	4.22e-09
SHISA4	3.17	9.63e-07	3.12	0.03	2.52e-05
HID1	3.18	1.29e-09	3.19	3.42e-05	7.5e-08
BDH2	3.21	2.06e-12	3.16	5.46e-08	2.25e-10
C9orf172	3.21	1.26e-08	3.2	0.000333	5.85e-07
GLS2	3.21	1.39e-11	3.16	3.69e-07	1.27e-09
KLHL5	3.21	2.03e-10	3.18	5.38e-06	1.44e-08
PYROXD2	3.21	5.55e-09	3.21	0.000147	2.78e-07
CCDC40	3.22	1.72e-08	3.21	0.000456	7.57e-07
PDK4	3.22	3.71e-08	3.23	0.000981	1.5e-06
CSAD	3.23	1.25e-07	3.22	0.0033	4.34e-06
NBR2	3.24	2.69e-08	3.23	0.000712	1.14e-06
ARHGEF40	3.26	1.22e-20	3.23	3.23e-16	4.49e-18
CFAP69	3.26	3.39e-07	3.25	0.00897	1.03e-05
DDIT3	3.28	9.26e-16	3.24	2.45e-11	1.86e-13
GSAP	3.28	1.42e-13	3.26	3.76e-09	1.93e-11
LOC146880	3.28	4.03e-19	3.26	1.07e-14	1.32e-16
FMNL3	3.29	1.46e-09	3.25	3.87e-05	8.35e-08
GATS	3.29	7.13e-08	3.3	0.00189	2.68e-06
LOC284454	3.29	1.54e-08	3.3	0.000408	6.95e-07
LYSMD1	3.29	1.59e-06	3.25	0.04	3.87e-05
PCYOX1L	3.3	2.08e-09	3.25	5.51e-05	1.16e-07
TBX6	3.31	2.05e-07	3.27	0.00542	6.7e-06
ENGASE	3.32	4.12e-13	3.32	1.09e-08	5.19e-11
MYO7A	3.33	5.52e-07	3.33	0.01	1.58e-05
PLD2	3.34	3.23e-09	3.34	8.55e-05	1.7e-07
TXNRD3	3.34	5.53e-07	3.29	0.01	1.58e-05
ANO9	3.35	1.79e-20	3.32	4.74e-16	6.5e-18
CACNB1	3.37	6.39e-12	3.33	1.69e-07	6.36e-10
SPIRE2	3.39	5.79e-16	3.37	1.53e-11	1.21e-13
CD27-AS1	3.4	3.87e-08	3.37	0.00102	1.56e-06
CATSPER2	3.44	1.34e-06	3.46	0.04	3.33e-05
CDK5RAP3	3.44	3.08e-15	3.44	8.16e-11	5.62e-13
FER1L4	3.44	1.26e-15	3.45	3.34e-11	2.46e-13
PLCE1	3.47	8.57e-10	3.44	2.27e-05	5.15e-08
DYNC2H1	3.48	2.07e-11	3.45	5.48e-07	1.82e-09
RAB29	3.48	9.22e-10	3.48	2.44e-05	5.48e-08
STAT5A	3.48	3.4e-08	3.46	0.000901	1.4e-06
GYLTL1B	3.49	2.6e-11	3.45	6.88e-07	2.26e-09
NICN1	3.5	6.92e-09	3.47	0.000183	3.36e-07
RUSC2	3.5	5.17e-11	3.47	1.37e-06	4.14e-09
ZNF395	3.5	1.1e-07	3.42	0.00293	3.89e-06
IFNLR1	3.52	1.03e-07	3.47	0.00273	3.66e-06
C7orf31	3.54	3.81e-08	3.49	0.00101	1.53e-06
PAN2	3.56	2.27e-14	3.57	6e-10	3.55e-12
SLC7A2	3.57	1.78e-12	3.52	4.71e-08	1.98e-10
DNAJC18	3.59	1.6e-08	3.53	0.000424	7.16e-07
ENO3	3.6	2.2e-07	3.53	0.00581	7.13e-06
SEMA4A	3.61	1.66e-08	3.56	0.00044	7.35e-07
NEAT1	3.62	1.66e-09	3.65	4.4e-05	9.42e-08
ECHDC2	3.63	1.54e-15	3.6	4.08e-11	2.96e-13
LOC401320	3.64	7.92e-10	3.62	2.1e-05	4.83e-08
ACSF2	3.66	5.4e-24	3.62	1.43e-19	2.6e-21
FGF11	3.67	2.18e-08	3.61	0.000576	9.32e-07
HDAC5	3.67	2.08e-18	3.65	5.52e-14	5.81e-16
LINC01061	3.67	1.96e-08	3.66	0.000518	8.44e-07
EZH1	3.68	2.89e-20	3.65	7.65e-16	1.03e-17
SCX	3.68	1.3e-06	3.62	0.03	3.26e-05
CROCC	3.69	1.11e-07	3.6	0.00295	3.92e-06
SLC27A1	3.69	6.29e-09	3.69	0.000167	3.08e-07
ENO2	3.7	2.61e-21	3.64	6.91e-17	1.05e-18
MALAT1	3.7	4.17e-10	3.71	1.1e-05	2.77e-08
SLC38A11	3.76	6.4e-12	3.76	1.7e-07	6.36e-10
GOLGA8B	3.8	4.93e-12	3.76	1.31e-07	5e-10
ADPRHL1	3.81	6.73e-08	3.76	0.00178	2.55e-06
LINC00910	3.81	8.26e-10	3.79	2.19e-05	5e-08
LPIN3	3.81	1.7e-15	3.78	4.51e-11	3.24e-13
EGLN3	3.82	5.49e-10	3.74	1.45e-05	3.56e-08
GSTM4	3.82	2.09e-07	3.74	0.00555	6.84e-06
WDR27	3.85	9.92e-16	3.83	2.63e-11	1.96e-13
PPP1R1B	3.87	1.79e-32	3.84	4.74e-28	1.19e-29
CTSK	3.89	1.17e-08	3.85	0.000311	5.49e-07
LOC155060	3.89	1.87e-11	3.86	4.95e-07	1.65e-09
SERINC4	3.89	1.09e-06	3.89	0.03	2.8e-05
GALNT6	3.91	5.03e-07	3.93	0.01	1.46e-05
WDR66	3.91	1.75e-06	3.82	0.05	4.2e-05
ATG16L2	3.92	5.93e-14	3.86	1.57e-09	8.48e-12
ASIC3	3.95	3.76e-09	3.9	9.96e-05	1.94e-07
MC1R	3.96	1.94e-10	3.95	5.14e-06	1.38e-08
SDCBP2-AS1	3.99	8.26e-08	3.99	0.00219	3.02e-06
ACCS	4	1.3e-10	4	3.43e-06	9.54e-09
USP32P2	4	3.58e-09	4.01	9.47e-05	1.86e-07
MYO15B	4.01	6.67e-13	3.94	1.77e-08	8.17e-11
CNN3	4.02	6.48e-15	3.99	1.72e-10	1.11e-12
EDN1	4.07	2.86e-21	4.01	7.58e-17	1.13e-18
PGM1	4.07	1.37e-12	4.06	3.63e-08	1.57e-10
RNF207	4.07	2.85e-08	4.06	0.000754	1.19e-06
NSUN7	4.08	1.8e-11	4.06	4.78e-07	1.61e-09
AGAP2-AS1	4.09	2.66e-07	4	0.00704	8.3e-06
HSF4	4.1	1.32e-18	4.08	3.49e-14	3.75e-16
BTN2A2	4.11	3.61e-12	4.06	9.57e-08	3.75e-10
BLMH	4.13	1.32e-16	4.06	3.51e-12	3.02e-14
HHAT	4.15	8.77e-07	4.06	0.02	2.34e-05
UAP1L1	4.16	4.95e-15	4.12	1.31e-10	8.74e-13
LINC00950	4.17	9.89e-07	4.07	0.03	2.58e-05
FBF1	4.21	1.21e-10	4.13	3.21e-06	8.99e-09
ZNF514	4.22	1.03e-16	4.2	2.72e-12	2.4e-14
DDIT4	4.23	1.43e-08	4.12	0.00038	6.53e-07
PAQR6	4.24	1.39e-12	4.21	3.68e-08	1.58e-10
VEGFA	4.26	2.49e-21	4.2	6.61e-17	1.02e-18
ZNF493	4.28	1.81e-07	4.18	0.0048	6.01e-06
KCNC3	4.31	4.54e-10	4.3	1.2e-05	2.99e-08
PDK1	4.33	6.98e-14	4.24	1.85e-09	9.75e-12
SCD5	4.34	6.29e-14	4.3	1.67e-09	8.96e-12
FZD4	4.38	8.58e-10	4.35	2.27e-05	5.15e-08
SERP2	4.38	3.63e-07	4.37	0.00961	1.1e-05
BIRC7	4.42	5.89e-11	4.41	1.56e-06	4.64e-09
CXCL16	4.42	2.5e-07	4.3	0.00662	7.91e-06
RTN4RL2	4.42	3.85e-07	4.31	0.01	1.16e-05
HCG11	4.43	1.57e-08	4.35	0.000415	7.04e-07
KLF4	4.44	4.77e-07	4.48	0.01	1.4e-05
HSH2D	4.45	4.95e-07	4.33	0.01	1.45e-05
KIAA1107	4.46	7.69e-10	4.43	2.04e-05	4.75e-08
YPEL3	4.47	1.71e-10	4.37	4.54e-06	1.23e-08
CES4A	4.48	3.49e-08	4.43	0.000923	1.42e-06
POU6F1	4.52	6.08e-07	4.42	0.02	1.71e-05
LOC101930452	4.58	5.97e-07	4.46	0.02	1.69e-05
MAMDC4	4.58	1.69e-08	4.46	0.000449	7.49e-07
C6orf223	4.6	8.61e-07	4.47	0.02	2.3e-05
SGSM2	4.62	7.15e-12	4.64	1.89e-07	7.02e-10
SLC35G2	4.64	7.89e-10	4.63	2.09e-05	4.83e-08
KIF12	4.65	2.94e-18	4.64	7.79e-14	7.86e-16
TSPAN33	4.66	3.45e-10	4.55	9.13e-06	2.36e-08
TMEM91	4.68	6.38e-09	4.69	0.000169	3.12e-07
FCHSD1	4.7	1.99e-21	4.63	5.26e-17	8.23e-19
SAT2	4.7	4.32e-14	4.62	1.14e-09	6.39e-12
SLC9A3	4.7	5.48e-07	4.58	0.01	1.57e-05
CLHC1	4.75	1.15e-11	4.72	3.05e-07	1.08e-09
EHHADH	4.76	1.86e-08	4.76	0.000492	8.06e-07
LOC101929567	4.78	1.07e-08	4.75	0.000282	5.01e-07
LAMB2	4.83	4.07e-25	4.76	1.08e-20	2.16e-22
SNX10	4.84	9.68e-08	4.76	0.00256	3.46e-06
WNK4	4.86	4.08e-19	4.85	1.08e-14	1.32e-16
LOC100131564	4.87	4.8e-08	4.88	0.00127	1.87e-06
TMEM25	4.88	8.32e-09	4.78	0.00022	4.01e-07
PLOD2	4.89	3.86e-15	4.79	1.02e-10	6.96e-13
TESK2	4.89	1.7e-08	4.86	0.000449	7.49e-07
EPHX4	4.9	4.49e-11	4.78	1.19e-06	3.65e-09
TP53INP1	4.91	1.01e-10	4.91	2.67e-06	7.6e-09
ACBD4	4.92	5.66e-21	4.87	1.5e-16	2.17e-18
FAM229A	4.92	1.79e-08	4.8	0.000475	7.83e-07
GATA6-AS1	4.94	3.17e-08	4.97	0.00084	1.31e-06
SYNE4	5.02	4.1e-12	5.02	1.09e-07	4.21e-10
LOC284581	5.03	7.41e-11	4.99	1.96e-06	5.74e-09
RNF183	5.03	1.74e-15	4.97	4.6e-11	3.28e-13
COL27A1	5.05	2.54e-24	5.04	6.73e-20	1.27e-21
TMEM198B	5.06	1.88e-14	5.03	4.97e-10	2.98e-12
DNHD1	5.07	2.52e-07	5.12	0.00668	7.95e-06
FAM13A-AS1	5.07	1.76e-07	4.99	0.00466	5.87e-06
PCED1B	5.09	1.39e-23	5.03	3.69e-19	6.36e-21
PLIN1	5.09	7.29e-08	4.94	0.00193	2.74e-06
EPB41L2	5.1	5.81e-24	5.07	1.54e-19	2.72e-21
TPTE2P5	5.13	6.1e-08	5.07	0.00162	2.34e-06
SMARCD3	5.15	3.31e-07	5.02	0.00876	1.01e-05
CCDC183	5.16	7.91e-17	5.14	2.1e-12	1.88e-14
RASL10B	5.2	2.98e-20	5.13	7.9e-16	1.05e-17
L3MBTL1	5.21	4.56e-08	5.19	0.00121	1.79e-06
SNTA1	5.22	3.31e-08	5.16	0.000877	1.37e-06
CRYM	5.27	1.52e-09	5.15	4.02e-05	8.67e-08
METTL7A	5.27	3.44e-07	5.1	0.0091	1.05e-05
KLF15	5.31	3.98e-17	5.26	1.05e-12	9.86e-15
FBXL16	5.33	1.49e-11	5.23	3.94e-07	1.35e-09
PAPLN	5.33	4.72e-09	5.21	0.000125	2.41e-07
PROCA1	5.33	4.89e-07	5.15	0.01	1.43e-05
MMP14	5.36	2.5e-14	5.29	6.63e-10	3.9e-12
SNAI3	5.37	9.22e-08	5.27	0.00244	3.32e-06
PRX	5.39	4.68e-07	5.32	0.01	1.38e-05
AXL	5.4	5.07e-13	5.33	1.34e-08	6.3e-11
SPHK1	5.4	1.56e-06	5.23	0.04	3.81e-05
CA11	5.41	2.22e-07	5.24	0.00588	7.19e-06
LCK	5.43	1.54e-06	5.33	0.04	3.76e-05
IL11RA	5.45	3.49e-11	5.32	9.24e-07	2.9e-09
SEPN1	5.46	9.06e-07	5.29	0.02	2.4e-05
LOC100130691	5.47	1.77e-06	5.35	0.05	4.25e-05
KCNAB3	5.48	1.58e-06	5.31	0.04	3.85e-05
EPOR	5.52	2.44e-13	5.41	6.45e-09	3.21e-11
KIAA1407	5.52	1.58e-17	5.47	4.19e-13	4.03e-15
OBSCN	5.52	6.8e-07	5.6	0.02	1.88e-05
GCGR	5.53	1.56e-06	5.42	0.04	3.8e-05
GDPD3	5.58	1.96e-07	5.45	0.00519	6.47e-06
PARD6G	5.58	1.27e-07	5.49	0.00335	4.39e-06
P2RX4	5.62	8.66e-18	5.53	2.29e-13	2.25e-15
ALDOC	5.67	6.25e-10	5.51	1.65e-05	3.98e-08
CCDC153	5.67	1.85e-08	5.5	0.000489	8.03e-07
PLEKHF1	5.67	6.35e-14	5.59	1.68e-09	8.99e-12
SARDH	5.67	1.36e-10	5.6	3.61e-06	9.98e-09
MTMR9LP	5.69	9.56e-11	5.68	2.53e-06	7.26e-09
ERO1B	5.79	2.02e-07	5.57	0.00536	6.64e-06
ABCA5	5.81	1.53e-08	5.84	0.000405	6.91e-07
ECI2	5.81	1.67e-12	5.78	4.43e-08	1.87e-10
QPRT	5.85	5.29e-14	5.71	1.4e-09	7.64e-12
GSDMB	5.87	3.34e-20	5.86	8.84e-16	1.16e-17
HIST2H2BE	5.87	9.03e-15	5.86	2.39e-10	1.53e-12
NOXA1	5.88	1.06e-16	5.81	2.8e-12	2.45e-14
KIAA1875	5.91	2.97e-09	5.75	7.86e-05	1.58e-07
S1PR2	5.93	4.03e-08	5.72	0.00107	1.61e-06
TCAF2	5.97	5.11e-09	5.81	0.000135	2.58e-07
LOC374443	5.98	1.55e-07	5.79	0.0041	5.28e-06
ADCY5	6	9.92e-07	5.87	0.03	2.59e-05
FMNL1	6.03	1.46e-14	5.93	3.88e-10	2.38e-12
CEACAM19	6.05	1.19e-09	6.01	3.16e-05	6.98e-08
NLGN2	6.05	4.71e-14	5.92	1.25e-09	6.94e-12
TTLL3	6.06	4.16e-07	5.91	0.01	1.24e-05
HACE1	6.07	2.18e-12	5.92	5.78e-08	2.37e-10
LOC100129550	6.09	7.87e-07	6.05	0.02	2.14e-05
CCDC183-AS1	6.1	3.06e-09	6.11	8.1e-05	1.62e-07
KIFC2	6.1	4.18e-30	6.06	1.11e-25	2.41e-27
NEIL1	6.1	4.2e-11	6	1.11e-06	3.44e-09
ADA	6.11	2.37e-07	5.92	0.00627	7.59e-06
ZNF358	6.12	9.08e-07	5.93	0.02	2.4e-05
SALL4	6.13	6.42e-08	6.09	0.0017	2.45e-06
SCAMP5	6.17	2.29e-09	5.97	6.06e-05	1.25e-07
BAIAP3	6.21	3.33e-12	6.08	8.83e-08	3.49e-10
BNIP3L	6.21	1.84e-07	6.03	0.00487	6.08e-06
CES3	6.21	7.29e-07	6.21	0.02	2e-05
THBS3	6.22	5.99e-26	6.14	1.59e-21	3.31e-23
FLT3LG	6.24	1.18e-11	6.08	3.11e-07	1.09e-09
PIK3IP1	6.24	2.64e-12	6.13	6.99e-08	2.83e-10
C11orf45	6.27	9.89e-12	6.09	2.62e-07	9.42e-10
PHC1	6.27	1.08e-17	6.18	2.85e-13	2.76e-15
PNPLA7	6.29	1.02e-09	6.14	2.69e-05	5.96e-08
ABAT	6.3	1.64e-10	6.08	4.33e-06	1.18e-08
SEC31B	6.34	5.43e-07	6.4	0.01	1.56e-05
CFAP43	6.36	9.5e-09	6.09	0.000252	4.5e-07
AMT	6.4	2.55e-18	6.3	6.74e-14	6.95e-16
LINC00482	6.42	7.71e-13	6.29	2.04e-08	9.36e-11
SCPEP1	6.42	1.05e-31	6.39	2.79e-27	6.48e-29
TPST1	6.44	9.08e-10	6.26	2.41e-05	5.42e-08
LINC00174	6.49	8.48e-19	6.41	2.25e-14	2.58e-16
CROCCP3	6.53	1.41e-12	6.41	3.73e-08	1.59e-10
TTC7B	6.54	1.64e-07	6.32	0.00435	5.53e-06
NHLRC4	6.55	6.29e-07	6.21	0.02	1.76e-05
CYP2U1	6.65	1.15e-11	6.48	3.05e-07	1.08e-09
ZC4H2	6.7	2.33e-10	6.71	6.16e-06	1.64e-08
NR4A1	6.72	9.99e-32	6.66	2.64e-27	6.3e-29
PLEKHA4	6.75	1.11e-15	6.64	2.94e-11	2.18e-13
SLC39A5	6.84	1.76e-09	6.88	4.66e-05	9.89e-08
PDZD3	6.88	1.17e-13	6.71	3.1e-09	1.6e-11
PFKFB4	6.95	5.26e-19	6.8	1.39e-14	1.66e-16
C1orf115	6.99	2.12e-11	6.8	5.63e-07	1.86e-09
MLXIPL	6.99	2.89e-07	6.77	0.00765	8.92e-06
FABP1	7	8.31e-12	7.06	2.2e-07	7.98e-10
LMNTD2	7.05	7.56e-09	6.82	0.0002	3.66e-07
FAM171A2	7.06	2.39e-11	6.97	6.32e-07	2.08e-09
PNCK	7.14	1.01e-06	6.84	0.03	2.63e-05
CLIP3	7.32	9.34e-11	7.27	2.47e-06	7.13e-09
FBXO44	7.32	2.21e-09	7.05	5.85e-05	1.21e-07
FZD2	7.32	3.58e-19	7.2	9.49e-15	1.19e-16
ZDHHC2	7.32	3.84e-13	7.15	1.02e-08	4.9e-11
KCND1	7.34	6.85e-09	7.04	0.000181	3.33e-07
TRABD2A	7.37	4.57e-13	7.39	1.21e-08	5.73e-11
SEMA3G	7.4	2.29e-09	7.24	6.05e-05	1.25e-07
YJEFN3	7.59	7.59e-10	7.44	2.01e-05	4.71e-08
ATF3	7.61	1.24e-26	7.51	3.27e-22	6.96e-24
PDE4A	7.77	5.02e-14	7.59	1.33e-09	7.35e-12
DMKN	7.78	2.16e-14	7.83	5.71e-10	3.4e-12
THNSL2	7.79	8.28e-12	7.58	2.19e-07	7.98e-10
RLTPR	7.87	1.85e-08	7.61	0.00049	8.03e-07
FAM131C	7.9	5.65e-08	7.62	0.0015	2.19e-06
GAA	7.99	7.94e-19	7.79	2.1e-14	2.45e-16
SEMA6C	8.06	4.73e-07	7.56	0.01	1.39e-05
EPHA10	8.09	2.84e-11	7.74	7.52e-07	2.43e-09
TSSK3	8.1	8.14e-08	8.12	0.00216	3e-06
TMEM98	8.12	8.84e-08	7.7	0.00234	3.21e-06
FBXO43	8.19	8.28e-08	7.69	0.00219	3.02e-06
PCDH12	8.21	3.32e-07	7.64	0.00879	1.02e-05
UST	8.27	5.5e-09	8.21	0.000146	2.77e-07
LDHD	8.33	5.07e-07	8.13	0.01	1.47e-05
C2orf48	8.34	8.14e-07	8.3	0.02	2.2e-05
CDKL2	8.36	1.53e-06	7.75	0.04	3.75e-05
RILPL1	8.46	5.88e-10	8.13	1.56e-05	3.76e-08
ADCY4	8.53	4.42e-12	8.24	1.17e-07	4.52e-10
AMN	8.57	1.4e-12	8.34	3.71e-08	1.59e-10
GNB3	8.6	1.39e-10	8.3	3.67e-06	1.01e-08
RASAL1	8.69	2.55e-07	8.75	0.00675	8.01e-06
BRSK2	8.79	1.41e-09	8.45	3.74e-05	8.13e-08
AGBL2	9.13	4.07e-11	8.77	1.08e-06	3.35e-09
ASAP3	9.14	1.23e-14	8.99	3.25e-10	2.05e-12
CCDC88A	9.15	5.83e-09	9.07	0.000154	2.9e-07
CD74	9.18	1.65e-13	8.93	4.36e-09	2.22e-11
SLC29A4	9.27	3.66e-24	9.09	9.7e-20	1.8e-21
PACSIN3	9.48	6.27e-13	9.21	1.66e-08	7.72e-11
DLG4	9.5	2.16e-09	9.05	5.73e-05	1.19e-07
MPP2	9.5	2.74e-10	9.33	7.26e-06	1.91e-08
PDE4C	9.66	1.57e-14	9.6	4.16e-10	2.54e-12
MUC1	9.71	7.25e-12	9.41	1.92e-07	7.08e-10
PALM3	9.75	8.98e-07	9.3	0.02	2.39e-05
ADAMTS13	9.85	3.35e-19	9.62	8.86e-15	1.12e-16
ATP8B3	9.91	5.45e-15	9.63	1.44e-10	9.44e-13
ADGRL1	9.92	2.01e-08	9.56	0.000532	8.65e-07
DUSP1	9.92	3.26e-47	9.86	8.63e-43	2.88e-44
PCOLCE	10.05	2.76e-13	9.8	7.31e-09	3.62e-11
DCST2	10.11	1.47e-07	9.59	0.00388	5.03e-06
INPP5J	10.11	2.02e-08	9.94	0.000534	8.68e-07
NUPR1	10.13	2.46e-16	9.81	6.5e-12	5.33e-14
MFI2-AS1	10.38	2.16e-13	9.94	5.72e-09	2.86e-11
EGR2	10.52	2.28e-08	10.4	0.000604	9.74e-07
MFI2	10.73	4.94e-63	10.63	1.31e-58	4.51e-60
ROBO3	10.73	6.6e-18	10.53	1.75e-13	1.75e-15
PIGZ	10.74	3.8e-32	10.75	1.01e-27	2.45e-29
SLC26A11	11.05	1.12e-18	10.87	2.96e-14	3.25e-16
IKZF3	11.06	8.94e-11	10.97	2.37e-06	6.84e-09
LINC00921	11.19	2.98e-08	10.59	0.00079	1.24e-06
SSPO	11.2	1.57e-12	10.7	4.16e-08	1.76e-10
FOS	11.22	4.29e-46	11.06	1.14e-41	3.67e-43
ITGB2-AS1	11.31	3.79e-10	10.59	1e-05	2.55e-08
TNNT1	11.68	5.31e-31	11.45	1.41e-26	3.13e-28
SEMA4F	11.75	2.82e-17	11.44	7.48e-13	7.06e-15
FAM167B	11.83	4.05e-07	10.88	0.01	1.21e-05
ZNF385C	12	6.04e-09	11.06	0.00016	2.98e-07
NDNF	12.1	2.66e-10	11.51	7.05e-06	1.86e-08
WNT10B	12.25	3.75e-09	11.42	9.94e-05	1.94e-07
ATF7IP2	12.42	1.29e-18	12.04	3.42e-14	3.71e-16
SCARF2	12.42	1.57e-07	11.27	0.00416	5.34e-06
NFATC4	12.47	6.38e-10	11.97	1.69e-05	4.06e-08
GAREML	12.48	1.31e-15	11.97	3.48e-11	2.54e-13
GIPR	12.48	1.16e-06	12.7	0.03	2.95e-05
SLC9A5	12.52	1.38e-21	12.25	3.64e-17	5.88e-19
MFSD4	12.67	8.24e-13	12.07	2.18e-08	9.92e-11
IPO5P1	13.05	1.03e-25	12.72	2.72e-21	5.55e-23
TCEA3	13.48	4.83e-25	13.34	1.28e-20	2.51e-22
BZRAP1	13.94	7.21e-07	13.3	0.02	1.98e-05
PPFIA4	14.02	2.13e-18	13.69	5.63e-14	5.87e-16
CCDC146	14.08	8.42e-10	12.94	2.23e-05	5.08e-08
DFNB31	14.1	1.73e-08	12.75	0.000458	7.59e-07
LAMP3	14.35	6.06e-07	13.63	0.02	1.71e-05
NXPH4	14.6	3.21e-08	14.04	0.00085	1.33e-06
ARHGAP31	14.86	6.51e-08	13.62	0.00172	2.48e-06
PIP5KL1	15.62	3.23e-09	13.93	8.56e-05	1.7e-07
CCDC114	15.67	4.68e-11	14.44	1.24e-06	3.79e-09
P3H3	15.87	4.53e-10	15.3	1.2e-05	2.99e-08
C1R	16.17	4.21e-10	14.77	1.12e-05	2.79e-08
CYP26B1	16.25	5.05e-19	15.67	1.34e-14	1.61e-16
LINC01125	16.5	1.58e-08	14.53	0.000418	7.07e-07
RIMS3	16.8	1.02e-07	15.31	0.00271	3.63e-06
ZNF204P	17.77	1.05e-11	16.87	2.79e-07	9.94e-10
CARD14	17.87	6.4e-20	17.21	1.7e-15	2.17e-17
MIR210HG	18.04	6.56e-12	17.26	1.74e-07	6.49e-10
DBH-AS1	18.25	8.55e-07	14.63	0.02	2.29e-05
GRID2IP	18.5	1.64e-07	15.98	0.00434	5.52e-06
NDUFA4L2	19.01	2.69e-11	18.37	7.12e-07	2.31e-09
LIMD2	19.35	9.26e-07	18.33	0.02	2.44e-05
CTGF	19.54	5.21e-17	18.95	1.38e-12	1.28e-14
OBSL1	19.9	3.31e-38	19.59	8.76e-34	2.43e-35
IL27RA	20.95	2.2e-15	20.05	5.83e-11	4.08e-13
DHDH	21	3.04e-07	16.97	0.00806	9.34e-06
FLJ31356	21.33	6.59e-08	18.17	0.00174	2.5e-06
NDRG1	21.8	3.2e-95	21.39	8.48e-91	3.14e-92
SCARA3	22.96	2.42e-16	21.63	6.41e-12	5.3e-14
SLC2A10	23.72	5.06e-41	23.26	1.34e-36	3.94e-38
GPR162	24	1.15e-06	18.96	0.03	2.92e-05
LINC00663	24	1.82e-06	18.93	0.05	4.37e-05
CD83	24.16	6.46e-25	23.49	1.71e-20	3.29e-22
CCDC136	24.25	6.69e-07	19.25	0.02	1.86e-05
C4orf47	26	2.96e-08	21.05	0.000783	1.23e-06
C9orf173-AS1	28.5	4.01e-08	22.79	0.00106	1.6e-06
EGR1	30.21	1.38e-45	29.48	3.65e-41	1.14e-42
CERCAM	30.55	1.06e-08	28.03	0.00028	4.97e-07
TLE2	31.25	1.58e-07	27.4	0.00418	5.36e-06
DUSP5P1	31.5	1.23e-09	25	3.26e-05	7.17e-08
KIAA1324L	31.5	3.4e-12	28.23	9e-08	3.54e-10
NTF4	32	1.1e-06	27.66	0.03	2.81e-05
CACNA1F	33.5	1.48e-06	22.46	0.04	3.64e-05
APOE	33.75	6.53e-09	31.71	0.000173	3.19e-07
ARAP3	34.5	4.03e-13	32.77	1.07e-08	5.11e-11
PRKCG	34.5	3.53e-10	27.86	9.34e-06	2.39e-08
DOC2A	36	8.88e-07	24.42	0.02	2.36e-05
PLIN5	36.08	3.27e-21	33.24	8.65e-17	1.27e-18
N4BP2L1	36.81	8.18e-12	33.8	2.17e-07	7.91e-10
GNG7	38.75	1.18e-11	31.25	3.14e-07	1.1e-09
AQP7	41	1.3e-07	27.49	0.00345	4.5e-06
LYRM9	43.5	8.07e-07	34.26	0.02	2.18e-05
ARHGEF25	49.5	1.29e-07	38.62	0.00343	4.48e-06
TMEM229B	51	6.63e-07	33.93	0.02	1.85e-05
ALOX12B	55	3.82e-09	36.58	0.000101	1.96e-07
FNDC4	58	2.31e-07	47.35	0.00612	7.44e-06
LOC729970	61	5.64e-10	41.22	1.49e-05	3.63e-08
GBP4	75	3.73e-08	48.61	0.000989	1.51e-06
ANGPTL4	86.92	2.83e-12	77.33	7.5e-08	2.99e-10
TBKBP1	102.25	2.57e-12	79.42	6.81e-08	2.77e-10
FOSB	142.09	2.56e-40	143.19	6.79e-36	1.94e-37
ALOX15	∞	3.08e-08	89.56	0.000816	1.28e-06
AZIN2	∞	4.9e-11	105.77	1.3e-06	3.94e-09
C1orf228	∞	9.33e-08	75.71	0.00247	3.35e-06
EBF4	∞	1.03e-10	143.33	2.72e-06	7.74e-09
LINC01252	∞	1.16e-10	128.11	3.06e-06	8.65e-09
MCOLN2	∞	7.5e-08	86.16	0.00199	2.8e-06
NRN1	∞	3.65e-14	231.01	9.67e-10	5.5e-12
RND2	∞	1.12e-08	71.86	0.000297	5.25e-07
SIGLEC10	∞	1.26e-06	100.85	0.03	3.16e-05
TTLL6	∞	4.06e-08	85.25	0.00107	1.62e-06
VWA3A	∞	5e-07	55.97	0.01	1.46e-05
ZMAT1	∞	1.05e-06	59.89	0.03	2.72e-05

## Sheet: Table S6 IPA pathways
Table S6: Top conocical pathways altered by TM9SF2 knockout
Pathway	p-value	% Overlap	Overlap gene number
Ceramide Signaling	0.000382	0.118	11/93
Mitotic Roles of Polo-Like Kinase	0.000446	0.136	9/66
Protein Kinase A Signaling	0.000854	0.068	27/400
Gustation Pathway	0.000932	0.092	14/153
Beta alanine Degradation I	0.000121	1	2/2
